# Supplementary material for: 2,4,6-Trinitro-N-[4-(phenyl­diazen­yl)phen­yl]aniline
Source: Acta Crystallogr Sect E Struct Rep Online. 2011 Mar 23;67(Pt 4):o948. doi: 10.1107/S160053681101004X (PMC3099790; doi:10.1107/S160053681101004X)
Supplement: Supplementary file 1 [file e-67-0o948-sup1.cif]

##############################################################################
###                                                                        ###
###        Electronic paper (Acta Crystallographica Section E)             ###
###                                                                        ###
##############################################################################
#                                                                            #
# This CIF contains the data in a paper accepted for publication in Acta     #
# Crystallographica Section E. It conforms to the requirements of Notes      #
# for Authors for Section E, and has been peer reviewed under the auspices   #
# of the IUCr Commission on Journals.                                        #
#                                                                            #
# Full details of the Crystallographic Information File format               #
# are given in the paper "The Crystallographic Information File (CIF):       #
# a New Standard Archive File for Crystallography" by S. R. Hall, F. H.      #
# Allen and I. D. Brown [Acta Cryst. (1991), A47, 655-685].                  #
#                                                                            #
# The current version of the core CIF dictionary is obtainable from          #
# ftp://ftp.iucr.org/pub/cif_core.dic. The current version number is 2.4.    #
#                                                                            #
# Software is freely available for graphical display of the structure(s) in  #
# this CIF.  For information consult the CIF home page http://www.iucr.org/  #
# cif/home.html                                                              #
#                                                                            #
# This file may be used for bona fide research purposes within the           #
# scientific community so long as proper attribution is given to the journal # 
# article from which it was obtained.                                        #
#                                                                            #
##############################################################################
                                             
data_global
_audit_creation_method     ' SHELXL97 (Sheldrick, 2008)'
_journal_date_recd_electronic     2011-03-10
_journal_date_accepted     2011-03-17
_journal_name_full     'Acta Crystallographica, Section E'
_journal_year     2011
_journal_volume     67
_journal_issue      4
_journal_page_first     o948
_journal_page_last     o948
_journal_paper_category     QO
_journal_coeditor_code     LH5220
_publ_contact_author_name     'Dr Graham Smith'
_publ_contact_author_address
;
    Faculty of Science and Technology
    Queensland University of Technology
    GPO Box 2434, Brisbane, Qld 4001, Australia
;
_publ_contact_author_email     g.smith@qut.edu.au
_publ_contact_author_fax     ' 61 7 3138 1804 '
_publ_contact_author_phone     ' 61 7 3300 2667 '
_publ_section_title
;
2,4,6-Trinitro-<i>N</i>-[4-(phenyldiazenyl)phenyl]aniline
;
loop_
    _publ_author_name
    _publ_author_address
    'Graham Smith'
;
  Faculty of Science and Technology
  Queensland University of Technology
  GPO Box 2434, Brisbane, Queensland 4001, Australia
;
    'Urs D. Wermuth'
;
  Faculty of Science and Technology
  Queensland University of Technology
  GPO Box 2434, Brisbane, Queensland 4001, Australia
;
data_I
_audit_creation_method     SHELXL97
_chemical_name_systematic
;
2,4,6-Trinitro-<i>N</i>-[4-(phenyldiazenyl)phenyl]aniline
;
_chemical_name_common     'N-picryl(phenylazo)aniline'
_chemical_formula_moiety     'C18 H12 N6 O6'
_chemical_formula_sum     'C18 H12 N6 O6'
_chemical_formula_iupac     'C18 H12 N6 O6'
_chemical_formula_weight     408.34
_chemical_melting_point     ?
_symmetry_cell_setting     monoclinic
_symmetry_space_group_name_H-M     'P 21'
_symmetry_space_group_name_Hall     'P 2yb'
loop_
    _symmetry_equiv_pos_as_xyz
    'x, y, z'
    '-x, y+1/2, -z'
_cell_length_a     7.4255(4)
_cell_length_b     7.6613(4)
_cell_length_c     16.1510(9)
_cell_angle_alpha     90.00
_cell_angle_beta     98.160(5)
_cell_angle_gamma     90.00
_cell_volume     909.51(9)
_cell_formula_units_Z     2
_cell_measurement_reflns_used     2105
_cell_measurement_theta_min     3.482
_cell_measurement_theta_max     28.46
_cell_measurement_temperature     200(2)
_exptl_crystal_description     'plate'
_exptl_crystal_colour     'orange-red'
_exptl_crystal_size_max     0.30
_exptl_crystal_size_mid     0.30
_exptl_crystal_size_min     0.15
_exptl_crystal_density_diffrn     1.491
_exptl_crystal_density_meas     ?
_exptl_crystal_density_method     'not measured'
_exptl_crystal_F_000     420
_exptl_absorpt_coefficient_mu     0.116
_exptl_absorpt_correction_type     multi-scan
_exptl_absorpt_process_details     '(CrysAlis PRO; Oxford Diffraction, 2010)'
_exptl_absorpt_correction_T_min     0.920
_exptl_absorpt_correction_T_max     0.990
_exptl_special_details
;
;
_diffrn_ambient_temperature     200(2)
_diffrn_radiation_type     MoK\a
_diffrn_radiation_wavelength     0.71073
_diffrn_radiation_source     'Enhance (Mo) X-ray source'
_diffrn_radiation_monochromator     graphite
_diffrn_measurement_device_type     'Oxford Diffraction Gemini-S CCD-detector'
_diffrn_measurement_method     \w
_diffrn_detector_area_resol_mean     16.077
_diffrn_reflns_number     6768
_diffrn_reflns_av_R_equivalents     0.0359
_diffrn_reflns_av_sigmaI/netI     0.0763
_diffrn_reflns_theta_min     3.49
_diffrn_reflns_theta_max     28.53
_diffrn_reflns_theta_full     26.00
_diffrn_measured_fraction_theta_max     0.927
_diffrn_measured_fraction_theta_full     0.997
_diffrn_reflns_limit_h_min     -9
_diffrn_reflns_limit_h_max     9
_diffrn_reflns_limit_k_min     -10
_diffrn_reflns_limit_k_max     10
_diffrn_reflns_limit_l_min     -21
_diffrn_reflns_limit_l_max     21
_diffrn_standards_number     0
_diffrn_standards_interval_count     .
_diffrn_standards_interval_time     .
_diffrn_standards_decay_%     ?
_refine_special_details
;
Refinement of <i>F</i>^2^ against ALL reflections. The weighted <i>R</i>-factor
<i>wR</i> and goodness of fit <i>S</i> are based on <i>F</i>^2^, conventional
<i>R</i>-factors <i>R</i> are based on <i>F</i>, with <i>F</i> set to zero for
negative <i>F</i>^2^. The threshold expression of <i>F</i>^2^ >
\s(<i>F</i>^2^) is used only for calculating <i>R</i>-factors(gt) <i>etc</i>.
and is not relevant to the choice of reflections for refinement.
<i>R</i>-factors based on <i>F</i>^2^ are statistically about twice as large
as those based on <i>F</i>, and <i>R</i>- factors based on ALL data will be
even larger.
;
_reflns_number_total     2297
_reflns_number_gt     1407
_reflns_threshold_expression     I>2\s(I)
_refine_ls_structure_factor_coef     Fsqd
_refine_ls_matrix_type     full
_refine_ls_R_factor_all     0.0824
_refine_ls_R_factor_gt     0.0371
_refine_ls_wR_factor_gt     0.0516
_refine_ls_wR_factor_ref     0.0576
_refine_ls_goodness_of_fit_ref     0.861
_refine_ls_restrained_S_all     0.860
_refine_ls_number_reflns     2297
_refine_ls_number_parameters     271
_refine_ls_number_restraints     1
_refine_ls_hydrogen_treatment     noref
_refine_ls_weighting_scheme     calc
_refine_ls_weighting_details
                 'calc w=1/[\s^2^(Fo^2^)+(0.0210P)^2^] where P=(Fo^2^+2Fc^2^)/3'
_atom_sites_solution_hydrogens     geom
_atom_sites_solution_primary     direct
_atom_sites_solution_secondary     difmap
_refine_ls_shift/su_max     0.000
_refine_ls_shift/su_mean     0.000
_refine_diff_density_max     0.146
_refine_diff_density_min     -0.138
_refine_ls_extinction_method     none
_refine_ls_extinction_coef     ?
_refine_ls_abs_structure_details     ?
_refine_ls_abs_structure_Flack     ?
loop_
    _atom_type_symbol
    _atom_type_description
    _atom_type_scat_dispersion_real
    _atom_type_scat_dispersion_imag
    _atom_type_scat_source
    'C' 'C' 0.0033 0.0000
                         'International Tables Vol C Tables 4.2.6.8 and 6.1.1.4'
    'H' 'H' 0.0000 0.0000
                         'International Tables Vol C Tables 4.2.6.8 and 6.1.1.4'
    'N' 'N' 0.0061 0.0000
                         'International Tables Vol C Tables 4.2.6.8 and 6.1.1.4'
    'O' 'O' 0.0106 0.0000
                         'International Tables Vol C Tables 4.2.6.8 and 6.1.1.4'
_computing_data_collection     'CrysAlis PRO (Oxford Diffraction, 2010)'
_computing_cell_refinement     'CrysAlis PRO (Oxford Diffraction, 2010)'
_computing_data_reduction     'CrysAlis PRO (Oxford Diffraction, 2010)'
_computing_structure_solution     'SIR92 (Altomare <i>et al.</i>, 1994)'
_computing_structure_refinement
                      'SHELXL97 (Sheldrick, 2008) within WinGX (Farrugia, 1999)'
_computing_molecular_graphics     'PLATON (Spek, 2009)'
_computing_publication_material     'PLATON (Spek, 2009)'
loop_
    _atom_site_type_symbol
    _atom_site_label
    _atom_site_fract_x
    _atom_site_fract_y
    _atom_site_fract_z
    _atom_site_U_iso_or_equiv
    _atom_site_thermal_displace_type
    _atom_site_calc_flag
    _atom_site_refinement_flags
    _atom_site_occupancy
    O O21A 0.7894(3) 0.0405(2) 0.33042(15) 0.0557(8) Uani . . 1.000
    O O22A 0.8395(3) -0.0131(3) 0.20499(15) 0.0673(10) Uani . . 1.000
    O O41A 0.7046(3) 0.3737(3) -0.01934(12) 0.0524(8) Uani . . 1.000
    O O42A 0.5573(3) 0.6113(3) -0.00428(13) 0.0733(10) Uani . . 1.000
    O O61A 0.4815(3) 0.8150(3) 0.26498(14) 0.0582(9) Uani . . 1.000
    O O62A 0.4238(2) 0.6124(3) 0.35215(12) 0.0467(7) Uani . . 1.000
    N N1 0.6941(3) 0.3543(3) 0.36913(14) 0.0379(8) Uani . . 1.000
    N N2A 0.7860(3) 0.0827(3) 0.25675(17) 0.0438(10) Uani . . 1.000
    N N4 0.8515(3) 0.7986(3) 0.64591(15) 0.0376(8) Uani . . 1.000
    N N4A 0.6334(3) 0.4775(3) 0.02299(15) 0.0403(9) Uani . . 1.000
    N N6A 0.4931(3) 0.6655(3) 0.29240(16) 0.0397(9) Uani . . 1.000
    N N41 0.7964(3) 0.7460(3) 0.71112(15) 0.0388(8) Uani . . 1.000
    C C1 0.7256(3) 0.4761(4) 0.43607(17) 0.0343(10) Uani . . 1.000
    C C1A 0.6660(3) 0.3836(3) 0.28559(17) 0.0304(9) Uani . . 1.000
    C C2 0.8086(3) 0.6339(3) 0.42983(17) 0.0367(10) Uani . . 1.000
    C C2A 0.7143(3) 0.2547(3) 0.22900(18) 0.0323(9) Uani . . 1.000
    C C3 0.8466(3) 0.7381(4) 0.50001(17) 0.0363(10) Uani . . 1.000
    C C3A 0.7034(3) 0.2855(3) 0.14441(17) 0.0325(10) Uani . . 1.000
    C C4 0.8030(3) 0.6843(4) 0.57641(18) 0.0357(10) Uani . . 1.000
    C C4A 0.6397(3) 0.4442(4) 0.11242(17) 0.0304(9) Uani . . 1.000
    C C5 0.7209(4) 0.5221(4) 0.58222(18) 0.0420(11) Uani . . 1.000
    C C5A 0.5793(3) 0.5688(3) 0.16261(17) 0.0321(10) Uani . . 1.000
    C C6 0.6810(4) 0.4184(4) 0.51302(18) 0.0429(11) Uani . . 1.000
    C C6A 0.5887(3) 0.5373(3) 0.24652(17) 0.0301(9) Uani . . 1.000
    C C11 0.9043(4) 1.0521(4) 0.92620(19) 0.0475(11) Uani . . 1.000
    C C21 0.9363(3) 1.1240(4) 0.8506(2) 0.0455(11) Uani . . 1.000
    C C31 0.9046(3) 1.0274(4) 0.77855(17) 0.0361(10) Uani . . 1.000
    C C41 0.8401(3) 0.8580(3) 0.78142(17) 0.0313(10) Uani . . 1.000
    C C51 0.8078(3) 0.7876(4) 0.85652(18) 0.0391(10) Uani . . 1.000
    C C61 0.8423(4) 0.8851(4) 0.92962(19) 0.0437(11) Uani . . 1.000
    H H1 0.69280 0.24650 0.38380 0.0450 Uiso calc R 1.000
    H H2 0.83930 0.67080 0.37880 0.0440 Uiso calc R 1.000
    H H3 0.90220 0.84590 0.49580 0.0430 Uiso calc R 1.000
    H H3A 0.73870 0.19990 0.10920 0.0390 Uiso calc R 1.000
    H H5 0.69290 0.48390 0.63360 0.0500 Uiso calc R 1.000
    H H5A 0.53250 0.67380 0.14000 0.0390 Uiso calc R 1.000
    H H6 0.62490 0.31080 0.51700 0.0510 Uiso calc R 1.000
    H H11 0.92550 1.11840 0.97480 0.0570 Uiso calc R 1.000
    H H21 0.97920 1.23780 0.84890 0.0540 Uiso calc R 1.000
    H H31 0.92630 1.07520 0.72800 0.0430 Uiso calc R 1.000
    H H51 0.76280 0.67450 0.85820 0.0470 Uiso calc R 1.000
    H H61 0.82320 0.83690 0.98050 0.0520 Uiso calc R 1.000
loop_
    _atom_site_aniso_label
    _atom_site_aniso_U_11
    _atom_site_aniso_U_22
    _atom_site_aniso_U_33
    _atom_site_aniso_U_12
    _atom_site_aniso_U_13
    _atom_site_aniso_U_23
    O21A 0.0839(16) 0.0368(12) 0.0427(14) -0.0079(11) -0.0033(12) 0.0064(11)
    O22A 0.0965(18) 0.0423(14) 0.0679(18) 0.0221(13) 0.0283(14) -0.0003(12)
    O41A 0.0661(14) 0.0584(14) 0.0361(14) -0.0002(12) 0.0191(11) -0.0091(11)
    O42A 0.0923(18) 0.0854(17) 0.0449(15) 0.0435(16) 0.0196(13) 0.0222(14)
    O61A 0.0700(16) 0.0370(14) 0.0701(18) 0.0057(11) 0.0187(12) -0.0105(11)
    O62A 0.0385(11) 0.0683(14) 0.0349(13) -0.0036(11) 0.0107(10) -0.0101(11)
    N1 0.0475(14) 0.0359(13) 0.0305(15) -0.0133(12) 0.0065(12) 0.0030(12)
    N2A 0.0492(16) 0.0339(16) 0.0470(19) -0.0023(12) 0.0022(14) 0.0000(14)
    N4 0.0358(13) 0.0478(15) 0.0286(16) -0.0031(12) 0.0022(11) -0.0014(12)
    N4A 0.0354(14) 0.0543(17) 0.0318(16) 0.0028(13) 0.0067(12) 0.0020(14)
    N6A 0.0276(13) 0.0496(18) 0.0414(17) -0.0032(12) 0.0031(12) -0.0160(14)
    N41 0.0429(14) 0.0470(15) 0.0268(15) -0.0013(13) 0.0058(11) -0.0008(13)
    C1 0.0327(16) 0.0389(18) 0.0303(18) -0.0076(14) 0.0014(13) -0.0048(15)
    C1A 0.0253(15) 0.0353(16) 0.0302(18) -0.0072(13) 0.0028(13) -0.0062(14)
    C2 0.0347(15) 0.0505(19) 0.0246(17) -0.0113(14) 0.0031(12) 0.0061(15)
    C2A 0.0312(15) 0.0283(15) 0.0365(18) -0.0030(13) 0.0019(13) -0.0032(14)
    C3 0.0359(15) 0.0401(17) 0.0318(19) -0.0123(14) 0.0012(13) -0.0004(15)
    C3A 0.0278(15) 0.0359(17) 0.0343(18) -0.0073(13) 0.0057(13) -0.0111(14)
    C4 0.0337(16) 0.0433(18) 0.0280(18) -0.0039(14) -0.0027(13) 0.0004(15)
    C4A 0.0273(14) 0.0397(17) 0.0244(16) -0.0027(13) 0.0039(12) -0.0024(14)
    C5 0.0560(19) 0.0454(19) 0.0251(18) -0.0117(16) 0.0073(14) 0.0015(14)
    C5A 0.0227(14) 0.0357(17) 0.0370(19) -0.0007(13) 0.0010(13) 0.0007(14)
    C6 0.0527(18) 0.0401(18) 0.0359(19) -0.0138(14) 0.0065(15) 0.0029(14)
    C6A 0.0229(13) 0.0359(16) 0.0323(18) -0.0024(13) 0.0063(12) -0.0076(14)
    C11 0.0380(17) 0.063(2) 0.040(2) 0.0134(17) 0.0005(15) -0.0199(17)
    C21 0.0331(17) 0.0445(18) 0.057(2) -0.0013(15) 0.0001(15) -0.0113(17)
    C31 0.0280(15) 0.0444(18) 0.035(2) 0.0026(14) 0.0014(14) 0.0023(15)
    C41 0.0304(15) 0.0346(17) 0.0277(18) 0.0030(14) -0.0004(13) -0.0009(14)
    C51 0.0387(16) 0.0432(19) 0.0345(19) 0.0078(14) 0.0018(14) -0.0046(15)
    C61 0.0434(17) 0.053(2) 0.0338(19) 0.0094(16) 0.0025(14) -0.0003(17)
_geom_special_details
;
Bond distances, angles <i>etc</i>. have been calculated using the rounded
fractional coordinates. All su's are estimated from the variances of the
(full) variance-covariance matrix. The cell e.s.d.'s are taken into account in
the estimation of distances, angles and torsion angles
;
loop_
    _geom_bond_atom_site_label_1
    _geom_bond_atom_site_label_2
    _geom_bond_site_symmetry_1
    _geom_bond_site_symmetry_2
    _geom_bond_distance
    _geom_bond_publ_flag
    O21A N2A . . 1.230(4) n
    O22A N2A . . 1.221(3) n
    O41A N4A . . 1.217(3) n
    O42A N4A . . 1.222(3) n
    O61A N6A . . 1.227(3) n
    O62A N6A . . 1.226(3) n
    N1 C1 . . 1.422(4) n
    N1 C1A . . 1.354(4) n
    N2A C2A . . 1.467(3) n
    N4 N41 . . 1.250(3) n
    N4 C4 . . 1.429(4) n
    N4A C4A . . 1.461(4) n
    N6A C6A . . 1.472(3) n
    N41 C41 . . 1.423(3) n
    N1 H1 . . 0.8600 no
    C1 C6 . . 1.402(4) no
    C1 C2 . . 1.367(4) no
    C1A C2A . . 1.426(4) no
    C1A C6A . . 1.418(3) no
    C2 C3 . . 1.382(4) no
    C2A C3A . . 1.378(4) no
    C3 C4 . . 1.382(4) no
    C3A C4A . . 1.378(4) no
    C4 C5 . . 1.393(4) no
    C4A C5A . . 1.369(4) no
    C5 C6 . . 1.369(4) no
    C5A C6A . . 1.369(4) no
    C11 C61 . . 1.364(4) no
    C11 C21 . . 1.390(4) no
    C21 C31 . . 1.371(4) no
    C31 C41 . . 1.386(4) no
    C41 C51 . . 1.379(4) no
    C51 C61 . . 1.390(4) no
    C2 H2 . . 0.9300 no
    C3 H3 . . 0.9300 no
    C3A H3A . . 0.9300 no
    C5 H5 . . 0.9300 no
    C5A H5A . . 0.9300 no
    C6 H6 . . 0.9300 no
    C11 H11 . . 0.9300 no
    C21 H21 . . 0.9300 no
    C31 H31 . . 0.9300 no
    C51 H51 . . 0.9300 no
    C61 H61 . . 0.9300 no
loop_
    _geom_angle_atom_site_label_1
    _geom_angle_atom_site_label_2
    _geom_angle_atom_site_label_3
    _geom_angle_site_symmetry_1
    _geom_angle_site_symmetry_2
    _geom_angle_site_symmetry_3
    _geom_angle
    _geom_angle_publ_flag
    C1 N1 C1A . . . 129.4(2) n
    O21A N2A O22A . . . 122.7(2) n
    O21A N2A C2A . . . 119.2(2) n
    O22A N2A C2A . . . 118.0(3) n
    N41 N4 C4 . . . 112.9(2) n
    O41A N4A O42A . . . 124.1(2) n
    O41A N4A C4A . . . 119.1(2) n
    O42A N4A C4A . . . 116.8(2) n
    O61A N6A O62A . . . 125.3(2) n
    O61A N6A C6A . . . 117.1(2) n
    O62A N6A C6A . . . 117.5(2) n
    N4 N41 C41 . . . 114.4(2) n
    C1 N1 H1 . . . 115.00 no
    C1A N1 H1 . . . 115.00 no
    N1 C1 C2 . . . 123.5(2) n
    C2 C1 C6 . . . 120.6(3) no
    N1 C1 C6 . . . 115.7(3) n
    C2A C1A C6A . . . 114.4(2) no
    N1 C1A C6A . . . 125.2(2) n
    N1 C1A C2A . . . 120.4(2) n
    C1 C2 C3 . . . 119.5(2) no
    C1A C2A C3A . . . 122.2(2) no
    N2A C2A C1A . . . 122.7(2) n
    N2A C2A C3A . . . 115.1(2) n
    C2 C3 C4 . . . 120.9(3) no
    C2A C3A C4A . . . 119.5(2) no
    N4 C4 C5 . . . 123.9(3) n
    N4 C4 C3 . . . 117.0(3) n
    C3 C4 C5 . . . 119.1(3) no
    N4A C4A C5A . . . 119.8(2) n
    N4A C4A C3A . . . 119.1(2) n
    C3A C4A C5A . . . 121.1(3) no
    C4 C5 C6 . . . 120.6(3) no
    C4A C5A C6A . . . 119.3(2) no
    C1 C6 C5 . . . 119.3(3) no
    N6A C6A C1A . . . 121.6(2) n
    N6A C6A C5A . . . 114.9(2) n
    C1A C6A C5A . . . 123.2(2) no
    C21 C11 C61 . . . 120.5(3) no
    C11 C21 C31 . . . 120.1(3) no
    C21 C31 C41 . . . 119.7(3) no
    N41 C41 C51 . . . 114.7(2) n
    N41 C41 C31 . . . 125.3(2) n
    C31 C41 C51 . . . 120.0(3) no
    C41 C51 C61 . . . 120.2(3) no
    C11 C61 C51 . . . 119.5(3) no
    C1 C2 H2 . . . 120.00 no
    C3 C2 H2 . . . 120.00 no
    C2 C3 H3 . . . 120.00 no
    C4 C3 H3 . . . 120.00 no
    C2A C3A H3A . . . 120.00 no
    C4A C3A H3A . . . 120.00 no
    C4 C5 H5 . . . 120.00 no
    C6 C5 H5 . . . 120.00 no
    C4A C5A H5A . . . 120.00 no
    C6A C5A H5A . . . 120.00 no
    C1 C6 H6 . . . 120.00 no
    C5 C6 H6 . . . 120.00 no
    C21 C11 H11 . . . 120.00 no
    C61 C11 H11 . . . 120.00 no
    C11 C21 H21 . . . 120.00 no
    C31 C21 H21 . . . 120.00 no
    C21 C31 H31 . . . 120.00 no
    C41 C31 H31 . . . 120.00 no
    C41 C51 H51 . . . 120.00 no
    C61 C51 H51 . . . 120.00 no
    C11 C61 H61 . . . 120.00 no
    C51 C61 H61 . . . 120.00 no
loop_
    _geom_torsion_atom_site_label_1
    _geom_torsion_atom_site_label_2
    _geom_torsion_atom_site_label_3
    _geom_torsion_atom_site_label_4
    _geom_torsion_site_symmetry_1
    _geom_torsion_site_symmetry_2
    _geom_torsion_site_symmetry_3
    _geom_torsion_site_symmetry_4
    _geom_torsion
    _geom_torsion_publ_flag
    C1A N1 C1 C2 . . . . -29.4(4) no
    C1A N1 C1 C6 . . . . 156.3(3) no
    C1 N1 C1A C2A . . . . 152.5(2) no
    C1 N1 C1A C6A . . . . -27.7(4) no
    O21A N2A C2A C1A . . . . 7.0(4) no
    O21A N2A C2A C3A . . . . -175.4(2) no
    O22A N2A C2A C1A . . . . -173.3(2) no
    O22A N2A C2A C3A . . . . 4.3(3) no
    C4 N4 N41 C41 . . . . -179.2(2) no
    N41 N4 C4 C3 . . . . 175.4(2) no
    N41 N4 C4 C5 . . . . -6.7(4) no
    O41A N4A C4A C3A . . . . -8.9(4) no
    O41A N4A C4A C5A . . . . 172.4(2) no
    O42A N4A C4A C3A . . . . 172.0(2) no
    O42A N4A C4A C5A . . . . -6.7(3) no
    O61A N6A C6A C1A . . . . 157.5(2) no
    O61A N6A C6A C5A . . . . -29.3(3) no
    O62A N6A C6A C1A . . . . -26.1(3) no
    O62A N6A C6A C5A . . . . 147.1(2) no
    N4 N41 C41 C31 . . . . 12.6(4) no
    N4 N41 C41 C51 . . . . -169.5(2) no
    N1 C1 C2 C3 . . . . -174.9(2) no
    C6 C1 C2 C3 . . . . -0.8(4) no
    N1 C1 C6 C5 . . . . 174.7(3) no
    C2 C1 C6 C5 . . . . 0.2(4) no
    N1 C1A C2A N2A . . . . 3.5(3) no
    N1 C1A C2A C3A . . . . -174.0(2) no
    C6A C1A C2A N2A . . . . -176.3(2) no
    C6A C1A C2A C3A . . . . 6.3(3) no
    N1 C1A C6A N6A . . . . -14.0(4) no
    N1 C1A C6A C5A . . . . 173.3(2) no
    C2A C1A C6A N6A . . . . 165.7(2) no
    C2A C1A C6A C5A . . . . -7.0(3) no
    C1 C2 C3 C4 . . . . 0.5(4) no
    N2A C2A C3A C4A . . . . -179.3(2) no
    C1A C2A C3A C4A . . . . -1.6(4) no
    C2 C3 C4 N4 . . . . 178.5(2) no
    C2 C3 C4 C5 . . . . 0.5(4) no
    C2A C3A C4A N4A . . . . 178.3(2) no
    C2A C3A C4A C5A . . . . -3.0(4) no
    N4 C4 C5 C6 . . . . -178.9(3) no
    C3 C4 C5 C6 . . . . -1.1(4) no
    N4A C4A C5A C6A . . . . -178.9(2) no
    C3A C4A C5A C6A . . . . 2.4(4) no
    C4 C5 C6 C1 . . . . 0.8(4) no
    C4A C5A C6A N6A . . . . -170.2(2) no
    C4A C5A C6A C1A . . . . 2.9(4) no
    C61 C11 C21 C31 . . . . 0.4(4) no
    C21 C11 C61 C51 . . . . -1.2(4) no
    C11 C21 C31 C41 . . . . 0.2(4) no
    C21 C31 C41 N41 . . . . 178.0(2) no
    C21 C31 C41 C51 . . . . 0.1(4) no
    N41 C41 C51 C61 . . . . -179.0(2) no
    C31 C41 C51 C61 . . . . -1.0(4) no
    C41 C51 C61 C11 . . . . 1.5(4) no
loop_
    _geom_hbond_atom_site_label_D
    _geom_hbond_atom_site_label_H
    _geom_hbond_atom_site_label_A
    _geom_hbond_site_symmetry_A
    _geom_hbond_distance_DH
    _geom_hbond_distance_HA
    _geom_hbond_distance_DA
    _geom_hbond_angle_DHA
    _geom_hbond_publ_flag
    N1 H1 O21A . 0.86 1.98 2.607(3) 129 yes
    C3A H3A O22A . 0.93 2.30 2.633(3) 100 no
    C5 H5 O61A 2_646 0.93 2.58 3.453(4) 157 no
    C11 H11 O41A 1_566 0.93 2.56 3.068(4) 115 no
    C21 H21 O22A 2_766 0.93 2.56 3.425(4) 155 no
