# Supplementary material for: 2,4,6-Trinitro-N-[4-(phenyl­diazen­yl)phen­yl]aniline
Source: Acta Crystallogr Sect E Struct Rep Online. 2011 Mar 23;67(Pt 4):o948. doi: 10.1107/S160053681101004X (PMC3099790; doi:10.1107/S160053681101004X)
Supplement: Supplementary file 2 [file e-67-0o948-Isup2.hkl]

#
# h,k,l, Fc-squared, Fo-squared, sigma(Fo-squared) and status flag
#
data_I
_shelx_title ' gs11gs6 PAZANPSA'
_shelx_refln_list_code          4
_shelx_F_calc_maximum      124.23
_exptl_crystal_F_000       420.00
_reflns_d_resolution_high  0.7442
 
loop_
 _symmetry_equiv_pos_as_xyz
 'x, y, z'
 '-x, y+1/2, -z'
 
_cell_length_a     7.4255
_cell_length_b     7.6613
_cell_length_c    16.1510
_cell_angle_alpha  90.000
_cell_angle_beta   98.160
_cell_angle_gamma  90.000
 
_shelx_F_squared_multiplier     1.000
 
loop_
 _refln_index_h
 _refln_index_k
 _refln_index_l
 _refln_F_squared_calc
 _refln_F_squared_meas
 _refln_F_squared_sigma
 _refln_observed_status
   2   0   0     4955.87     4881.04     41.08 o
   3   0   0     1290.41     1285.64     11.14 o
   4   0   0       46.46       42.38      3.69 o
   5   0   0        4.73        2.32      3.67 o
   6   0   0       73.71       63.92     11.77 o
   7   0   0       11.47       14.05      7.99 o
   8   0   0       87.02       85.79     12.89 o
   9   0   0       24.45       21.66     15.69 o
   1   1   0      543.94      537.43      5.24 o
   2   1   0    15434.00    15077.46     62.09 o
   3   1   0      159.86      158.99      3.43 o
   4   1   0     2828.38     2816.13     10.22 o
   5   1   0      255.21      259.24      4.93 o
   6   1   0      133.88      133.73      4.46 o
   7   1   0       10.70       10.89      5.23 o
   8   1   0       23.70       15.56      7.86 o
   9   1   0        0.47        4.72      8.61 o
   0   2   0      337.93      330.85      4.39 o
   1   2   0       60.30       61.03      1.77 o
   2   2   0     1658.20     1630.52     10.50 o
   3   2   0     1274.63     1294.64      6.42 o
   4   2   0      386.51      392.15      7.03 o
   5   2   0      307.31      294.06      5.46 o
   6   2   0      612.27      592.57      8.08 o
   7   2   0       39.28       40.20      6.57 o
   8   2   0       18.71       17.66      8.21 o
   9   2   0       13.01       10.17      8.92 o
   1   3   0     1726.65     1727.90      6.52 o
   2   3   0      279.08      282.02      4.14 o
   3   3   0      158.88      160.80      3.48 o
   4   3   0       48.26       51.79      3.07 o
   5   3   0       45.62       46.12      3.96 o
   6   3   0      121.78      122.27      7.11 o
   7   3   0       16.40       16.46      6.57 o
   8   3   0      133.51      121.26      8.19 o
   9   3   0       22.55       19.74     10.53 o
   0   4   0      787.66      737.96     15.49 o
   1   4   0      207.15      194.63      3.16 o
   2   4   0      271.21      257.53     11.32 o
   3   4   0      168.24      154.87      7.14 o
   4   4   0        4.19        4.09      4.73 o
   5   4   0        2.17        2.83      5.48 o
   6   4   0       79.78       73.44      6.42 o
   7   4   0       54.54       56.13      8.71 o
   8   4   0       56.31       63.00      9.27 o
   1   5   0       67.07       71.54      3.24 o
   2   5   0       85.30       83.56      3.86 o
   3   5   0       19.00       27.48      4.11 o
   4   5   0        3.87        9.27      7.26 o
   5   5   0       73.00       59.76      7.94 o
   6   5   0        8.97        5.84      7.77 o
   7   5   0       14.02       13.12      8.30 o
   8   5   0       15.63       25.41     11.75 o
   0   6   0        2.20        2.15      5.15 o
   1   6   0       27.52       29.03      3.28 o
   2   6   0       53.23       58.02      4.34 o
   3   6   0       29.48       35.43      5.82 o
   4   6   0        6.33        9.42      5.80 o
   5   6   0       23.61       26.85      6.49 o
   6   6   0        9.15       13.35      8.36 o
   7   6   0        6.05        5.25      8.79 o
   1   7   0        5.84        6.47      4.89 o
   2   7   0       33.33       34.82      6.29 o
   3   7   0       66.15       67.93      7.80 o
   4   7   0       12.86       17.70      7.52 o
   5   7   0        5.54       15.59      6.77 o
   6   7   0        4.60       10.09      8.78 o
   7   7   0        1.44      -11.82     16.38 o
   0   8   0       26.03       22.59      9.92 o
   1   8   0       20.86       21.45      5.54 o
   2   8   0       36.52       34.52      7.01 o
   3   8   0        6.06        9.85      7.80 o
   4   8   0        1.41        3.67      8.30 o
   5   8   0        9.78       23.34     13.62 o
   1   9   0        0.58       -2.37      7.29 o
   2   9   0        1.96       -1.51      6.77 o
   3   9   0       13.18        9.89      8.88 o
   4   9   0       34.78       30.34     10.76 o
   1  10   0        0.96      -12.60     16.67 o
  -9   0   1        4.67       25.23     15.39 o
  -8   0   1        1.62        4.96      9.23 o
  -7   0   1        3.01        5.97      8.00 o
  -6   0   1       47.34       43.91      8.20 o
  -5   0   1        1.45        1.45      5.64 o
  -4   0   1      607.04      619.82      8.36 o
  -3   0   1     1785.56     1820.05      9.48 o
  -2   0   1     7911.83     7834.51     60.75 o
   2   0   1      394.79      398.47      3.97 o
   3   0   1      167.85      171.79      3.57 o
   4   0   1        7.10       10.23      3.51 o
   5   0   1       23.52       26.55      4.12 o
   6   0   1       19.23       19.57      5.07 o
   7   0   1       30.84       34.38      8.62 o
   8   0   1       26.34       26.10      9.32 o
   9   0   1        3.36       13.19     15.51 o
  -9   1   1        2.93       10.15      8.47 o
  -8   1   1       20.21       24.50      8.00 o
  -7   1   1       21.84       24.59      5.26 o
  -6   1   1       93.04       92.04      5.64 o
  -5   1   1       14.78       15.62      3.01 o
  -4   1   1     1101.45     1096.96      6.41 o
  -3   1   1     1120.61     1097.76     11.52 o
  -2   1   1     2672.56     2664.61      8.82 o
  -1   1   1     4170.93     4041.68     30.81 o
   1   1   1      171.49      166.57      3.01 o
   2   1   1    15261.84    14860.75     50.39 o
   3   1   1      173.66      168.01      2.82 o
   4   1   1      175.15      171.93      3.18 o
   5   1   1      130.73      136.13      3.76 o
   6   1   1      124.53      124.07      5.21 o
   7   1   1       43.25       47.25      5.44 o
   8   1   1       18.59       24.03      8.20 o
   9   1   1       13.54       22.37      9.05 o
  -9   2   1        1.18        7.11      8.91 o
  -8   2   1       32.10       32.19      7.00 o
  -7   2   1       62.62       68.82      8.95 o
  -6   2   1      132.75      131.88      5.62 o
  -5   2   1      161.02      168.58      6.08 o
  -4   2   1      816.67      842.58      7.95 o
  -3   2   1      716.64      708.95      6.01 o
  -2   2   1       16.61       18.26      2.82 o
  -1   2   1      857.76      824.26      5.23 o
   0   2   1      526.05      495.41      7.09 o
   1   2   1     1395.32     1384.23     10.86 o
   2   2   1     2963.97     2891.27     26.60 o
   3   2   1      157.96      157.66      2.96 o
   4   2   1     3445.20     3412.90     24.67 o
   5   2   1      156.37      153.17      4.55 o
   6   2   1      274.53      255.88      6.37 o
   7   2   1        0.68        3.76      6.21 o
   8   2   1       21.67       18.61      8.11 o
   9   2   1        9.58       14.74     11.01 o
  -9   3   1       13.32       11.67     10.08 o
  -8   3   1        0.17       -0.63      7.21 o
  -7   3   1       93.02       99.44      7.36 o
  -6   3   1      267.88      268.37      8.06 o
  -5   3   1       51.99       56.50      4.16 o
  -4   3   1      316.68      325.46      4.97 o
  -3   3   1      120.69      126.41      3.29 o
  -2   3   1      720.77      742.41      4.53 o
  -1   3   1      385.68      400.31      7.69 o
   0   3   1     1541.93     1513.23     16.78 o
   1   3   1      430.08      434.66      2.81 o
   2   3   1      200.69      197.35      3.41 o
   3   3   1      102.26       98.87      3.32 o
   4   3   1      156.45      155.88      4.36 o
   5   3   1       84.13       83.79      6.29 o
   6   3   1      510.69      479.41      9.42 o
   7   3   1       46.00       43.57      6.80 o
   8   3   1      126.53      125.26      9.73 o
   9   3   1       12.65       16.96     10.95 o
  -8   4   1      101.17       95.25      9.98 o
  -7   4   1       15.41       14.97      8.37 o
  -6   4   1       39.17       42.47      6.19 o
  -5   4   1       83.95       81.68      6.14 o
  -4   4   1       53.72       48.60      3.50 o
  -3   4   1       19.55       14.48      2.24 o
  -2   4   1       97.24      101.08      3.77 o
  -1   4   1      114.29      108.92      4.28 o
   0   4   1      100.57       95.11      2.98 o
   1   4   1       29.88       31.36      1.76 o
   2   4   1       73.37       81.90      2.83 o
   3   4   1      335.83      323.38      5.14 o
   4   4   1       44.00       51.40      5.17 o
   5   4   1       37.33       42.09      5.99 o
   6   4   1        4.42        7.68      5.99 o
   7   4   1       31.89       28.37      6.80 o
   8   4   1       54.52       56.41      9.29 o
  -8   5   1        9.36       20.92     11.94 o
  -7   5   1       49.01       45.94      8.85 o
  -6   5   1        0.66        1.29      7.89 o
  -5   5   1      112.34      101.37      8.77 o
  -4   5   1      294.22      281.34      9.70 o
  -3   5   1       26.91       24.02      4.41 o
  -2   5   1       93.90       96.63      4.93 o
  -1   5   1        8.29        7.29      3.28 o
   0   5   1      174.73      172.09      4.76 o
   1   5   1      111.49      120.01      3.72 o
   2   5   1       81.85       94.30      4.78 o
   3   5   1      121.53      133.55      5.88 o
   4   5   1      124.99      119.98      6.60 o
   5   5   1       42.14       45.04      7.97 o
   6   5   1       24.76       17.20      8.04 o
   7   5   1       19.52       21.27      8.63 o
   8   5   1        6.95        6.58     11.54 o
  -7   6   1        3.77        3.28      8.69 o
  -6   6   1       11.14        5.73      8.25 o
  -5   6   1       26.34       32.05      8.14 o
  -4   6   1       43.32       47.80      6.15 o
  -3   6   1       91.11       87.64      6.35 o
  -2   6   1       67.45       68.44      4.54 o
  -1   6   1       25.89       24.81      3.85 o
   0   6   1       23.95       24.72      4.24 o
   1   6   1       20.32       24.98      3.20 o
   2   6   1       29.70       31.51      4.96 o
   3   6   1        2.53        6.74      5.43 o
   4   6   1       41.49       50.33      6.09 o
   5   6   1        2.22        3.95      6.18 o
   6   6   1       14.42       12.05      9.81 o
   7   6   1       13.87       24.35      9.30 o
  -7   7   1       13.56       21.61     17.67 o
  -6   7   1        7.81        9.72      9.83 o
  -5   7   1        2.61        0.27      6.67 o
  -4   7   1       11.19       17.12      7.53 o
  -3   7   1       52.50       58.09      7.81 o
  -2   7   1       33.82       40.59      6.29 o
  -1   7   1       40.56       40.79      5.18 o
   0   7   1       68.19       72.11      4.18 o
   1   7   1       24.22       21.35      5.35 o
   2   7   1        1.15        6.27      6.10 o
   3   7   1       12.65       16.17      7.21 o
   4   7   1        8.42       14.15      7.37 o
   5   7   1       24.34       27.95      8.17 o
   6   7   1        1.22        5.57      8.97 o
   7   7   1        4.57      -16.68     16.68 o
  -5   8   1        5.71        5.11      8.67 o
  -4   8   1        6.29       12.34      8.10 o
  -3   8   1        2.60       10.73      7.94 o
  -2   8   1        5.88        9.38      7.27 o
  -1   8   1       15.34       17.12      5.39 o
   0   8   1        1.12        2.12      6.52 o
   1   8   1        2.01        2.69      5.13 o
   2   8   1       15.88       13.62      6.78 o
   3   8   1        7.13        7.86      7.99 o
   4   8   1       15.51       23.33      8.32 o
   5   8   1        9.04       16.15     11.03 o
  -4   9   1       11.45       23.71     11.14 o
  -3   9   1        8.35        9.56      8.72 o
  -2   9   1       19.42       18.26     12.27 o
  -1   9   1        4.71        6.12      8.88 o
   0   9   1        5.58        8.43      7.54 o
   1   9   1       20.67       23.35      7.68 o
   2   9   1        1.26        3.53      5.56 o
   3   9   1        2.08       -0.03      8.87 o
   4   9   1        4.63        8.40     14.62 o
  -2  10   1       10.43      -14.10     15.08 o
  -1  10   1       14.52       12.04     16.41 o
   0  10   1        8.85        2.75     17.31 o
   1  10   1        5.11        5.36     11.94 o
   2  10   1        9.01        9.09     17.96 o
  -9   0   2        5.16       29.92     15.50 o
  -8   0   2        6.14       10.59      8.56 o
  -7   0   2       40.57       36.14      8.38 o
  -6   0   2       19.36       24.06      6.74 o
  -5   0   2        9.24       13.27      6.71 o
  -4   0   2       15.11       17.21      3.49 o
  -3   0   2      382.92      384.60      6.45 o
  -2   0   2      700.15      717.45     10.75 o
  -1   0   2       47.55       44.56      5.78 o
   1   0   2        0.33        0.30      3.82 o
   2   0   2     3172.41     3170.81     15.67 o
   3   0   2     2042.41     2006.78      7.96 o
   4   0   2      554.71      522.96      6.27 o
   5   0   2       15.23       22.69      4.12 o
   6   0   2        4.04        6.66      4.45 o
   7   0   2        0.58        4.89      8.48 o
   8   0   2       27.24       37.54     15.96 o
   9   0   2        0.55        3.10     15.78 o
  -9   1   2        6.90       11.38      8.66 o
  -8   1   2        5.29        7.06      6.81 o
  -7   1   2       14.74       19.33      5.37 o
  -6   1   2       47.40       46.00      5.33 o
  -5   1   2        6.68        7.98      4.83 o
  -4   1   2      156.27      156.33      5.20 o
  -3   1   2      301.58      290.16      8.30 o
  -2   1   2       59.61       62.61      4.06 o
  -1   1   2     7332.26     7244.57     39.19 o
   0   1   2      887.36      853.97      4.43 o
   1   1   2     2324.00     2313.86     10.00 o
   2   1   2      117.18      119.91      2.34 o
   3   1   2      187.76      184.02      2.71 o
   4   1   2       29.24       27.94      2.47 o
   5   1   2       46.59       45.93      3.44 o
   6   1   2       18.18       19.70      3.77 o
   7   1   2       63.51       65.19      6.27 o
   8   1   2        3.31       11.67      8.04 o
   9   1   2        3.27        4.54     12.01 o
  -9   2   2       22.21       39.59      9.16 o
  -8   2   2       35.22       34.68      7.41 o
  -7   2   2        7.84       14.30      6.48 o
  -6   2   2      150.53      152.51      5.98 o
  -5   2   2       93.07       94.56      4.87 o
  -4   2   2      275.27      277.43      8.27 o
  -3   2   2      188.66      183.91      4.38 o
  -2   2   2     1445.30     1407.61      9.14 o
  -1   2   2      412.14      402.43      7.70 o
   0   2   2      342.74      321.96      3.73 o
   1   2   2     1365.67     1341.66      6.91 o
   2   2   2      597.46      592.58      5.74 o
   3   2   2      561.51      563.81      6.37 o
   4   2   2      293.79      280.14      3.50 o
   5   2   2      217.60      219.89      9.45 o
   6   2   2       86.65       84.32      5.14 o
   7   2   2        6.95       14.04      6.29 o
   8   2   2        9.30        7.50      8.42 o
   9   2   2        4.40        4.30     10.82 o
  -9   3   2       18.24       18.04     13.97 o
  -8   3   2      108.79       97.84      8.03 o
  -7   3   2        4.94        6.53      6.51 o
  -6   3   2        8.33       11.13      6.09 o
  -5   3   2       61.17       65.73      4.52 o
  -4   3   2       46.20       47.43      3.61 o
  -3   3   2       58.04       71.37      4.25 o
  -2   3   2       45.44       49.46      2.64 o
  -1   3   2       59.54       58.75      4.04 o
   0   3   2      498.79      510.05      4.39 o
   1   3   2      443.11      457.73      6.42 o
   2   3   2      478.02      479.01      5.59 o
   3   3   2      193.02      215.60      8.69 o
   4   3   2      512.91      506.80     10.15 o
   5   3   2      118.39      119.01      6.71 o
   6   3   2      180.05      165.61      7.43 o
   7   3   2        3.06        7.02      6.52 o
   8   3   2       48.37       50.29      8.66 o
   9   3   2        0.02       -1.53     10.58 o
  -9   4   2        0.26       14.11     19.41 o
  -8   4   2       20.88       26.75      9.20 o
  -7   4   2       61.37       61.00      8.89 o
  -6   4   2      109.49      103.72      6.66 o
  -5   4   2       95.66      106.86      6.27 o
  -4   4   2      114.82      113.98      3.78 o
  -3   4   2       96.82       98.32      3.97 o
  -2   4   2      242.58      277.47     15.65 o
  -1   4   2      696.76      746.89     21.96 o
   0   4   2     1071.73     1137.13      8.41 o
   1   4   2      226.34      235.74      3.01 o
   2   4   2      163.48      147.22      5.70 o
   3   4   2       42.01       36.06      4.82 o
   4   4   2       36.11       40.41      6.95 o
   5   4   2       51.72       58.50      6.02 o
   6   4   2       45.09       41.38      6.39 o
   7   4   2       11.02       17.94      6.63 o
   8   4   2       79.97       84.58     11.91 o
  -8   5   2       17.87       19.22     12.08 o
  -7   5   2       11.93       14.00      8.54 o
  -6   5   2       76.42       82.41      8.91 o
  -5   5   2       43.69       41.96      7.83 o
  -4   5   2       85.55       82.25      6.03 o
  -3   5   2      567.96      580.55      9.68 o
  -2   5   2      107.14      112.55      5.49 o
  -1   5   2       36.76       37.42      4.36 o
   0   5   2       99.45      103.82      4.52 o
   1   5   2      144.19      141.92      3.52 o
   2   5   2      240.45      251.01      4.75 o
   3   5   2       35.06       44.76      5.95 o
   4   5   2       13.92       15.42      5.23 o
   5   5   2       99.97      101.07      6.55 o
   6   5   2        5.14       11.13      8.02 o
   7   5   2        1.58        4.12      8.50 o
   8   5   2        8.21        7.46     16.84 o
  -7   6   2        4.70        9.39      9.08 o
  -6   6   2       51.91       42.63      9.19 o
  -5   6   2      190.02      166.45      9.55 o
  -4   6   2       67.73       60.78      6.50 o
  -3   6   2       63.29       63.75      5.16 o
  -2   6   2      328.70      317.64      7.66 o
  -1   6   2      168.82      165.97      5.79 o
   0   6   2       13.91       14.05      3.86 o
   1   6   2       32.01       32.27      3.09 o
   2   6   2       36.61       35.25      4.98 o
   3   6   2       91.92       93.78      5.70 o
   4   6   2       11.06       16.90      5.78 o
   5   6   2       20.25       29.43      8.01 o
   6   6   2       41.50       34.08      8.75 o
   7   6   2        0.77       -2.77     11.40 o
  -7   7   2       22.03       13.99     16.85 o
  -6   7   2        9.52       13.41      7.57 o
  -5   7   2       13.84       13.30      7.00 o
  -4   7   2        8.55       10.42      6.39 o
  -3   7   2       62.61       63.31      9.06 o
  -2   7   2       26.75       27.77      6.80 o
  -1   7   2       73.28       70.09      5.46 o
   0   7   2      163.14      155.24      4.71 o
   1   7   2       58.83       56.32      5.49 o
   2   7   2      108.88      106.40      7.09 o
   3   7   2       32.97       35.33      6.45 o
   4   7   2        0.25        8.39      7.13 o
   5   7   2        2.66        7.45      9.92 o
   6   7   2        6.11        9.46      9.22 o
   7   7   2       13.11       20.27     17.66 o
  -5   8   2        1.43        3.99      8.80 o
  -4   8   2       21.28       30.14      8.46 o
  -3   8   2        3.59       11.74      7.80 o
  -2   8   2        2.29        9.40      7.13 o
  -1   8   2        4.36       10.02      6.10 o
   0   8   2        8.53        8.91      6.51 o
   1   8   2       70.00       60.17      5.56 o
   2   8   2       51.34       53.17      5.59 o
   3   8   2       50.63       46.18      8.38 o
   4   8   2       38.38       33.77     11.68 o
   5   8   2       22.10       24.17     11.51 o
  -4   9   2       35.01       33.69     11.13 o
  -3   9   2       12.84       23.97      9.08 o
  -2   9   2        5.35       10.91     11.21 o
  -1   9   2        3.32        2.64     11.02 o
   0   9   2       12.52        9.86      8.55 o
   1   9   2        1.91        3.24      6.32 o
   2   9   2        7.46        7.35      6.37 o
   3   9   2       12.16       10.17      8.54 o
   4   9   2       23.27       25.70     14.54 o
   0  10   2        3.31       -0.31     17.33 o
   1  10   2        1.73       -4.69     11.24 o
   2  10   2       11.19        4.32     15.95 o
  -9   0   3        1.49        0.93     15.01 o
  -8   0   3       56.41       63.00     10.11 o
  -7   0   3       16.43       22.84      8.58 o
  -6   0   3        3.66        3.77      6.87 o
  -5   0   3        2.41       11.46      8.73 o
  -4   0   3        8.82        5.88      3.20 o
  -3   0   3       29.39       28.46      2.90 o
  -2   0   3      354.61      331.65      7.09 o
  -1   0   3      385.94      386.93      7.08 o
   0   0   3      474.27      483.01      8.25 o
   1   0   3     4856.06     4783.95     60.64 o
   2   0   3       22.56       18.62      2.30 o
   3   0   3       15.55       21.78      3.41 o
   4   0   3      133.34      132.41      4.44 o
   5   0   3        0.16        3.44      4.13 o
   6   0   3        8.85       10.00      4.59 o
   7   0   3        7.24        8.66      5.53 o
   8   0   3        1.17        1.51     14.65 o
   9   0   3       39.67       40.01     16.81 o
  -9   1   3        7.58       11.17      8.55 o
  -8   1   3       11.70       14.07      5.77 o
  -7   1   3        1.95        9.82      5.40 o
  -6   1   3       27.98       31.06      5.37 o
  -5   1   3       57.02       56.22      5.53 o
  -4   1   3      142.16      142.10      6.83 o
  -3   1   3      200.70      196.39      5.76 o
  -2   1   3      179.18      176.78      6.58 o
  -1   1   3      198.88      192.70      3.81 o
   0   1   3      899.62      901.06      5.40 o
   1   1   3     1009.31      957.48      8.41 o
   2   1   3      676.87      669.16      4.20 o
   3   1   3      278.35      274.46      3.71 o
   4   1   3      364.48      374.97      5.69 o
   5   1   3       93.92       94.68      3.85 o
   6   1   3       18.44       24.44      3.95 o
   7   1   3       23.34       20.35      5.66 o
   8   1   3       17.98       10.18      8.18 o
   9   1   3        4.93        2.59     16.59 o
  -9   2   3       10.04       15.05      8.66 o
  -8   2   3        3.48        5.55      7.03 o
  -7   2   3       12.98       11.66      5.20 o
  -6   2   3        1.04        2.55      4.94 o
  -5   2   3      264.43      265.92      6.55 o
  -4   2   3       57.11       62.69      5.84 o
  -3   2   3      174.50      172.68      7.51 o
  -2   2   3       58.83       56.46      3.15 o
  -1   2   3      176.52      168.88      4.46 o
   0   2   3       43.57       42.95      2.03 o
   1   2   3      772.78      745.77      5.70 o
   2   2   3      478.33      470.42      6.53 o
   3   2   3      301.81      295.74      3.54 o
   4   2   3      166.87      172.07      3.09 o
   5   2   3        0.77        3.23      3.96 o
   6   2   3        7.88       10.86      4.66 o
   7   2   3        8.44       13.76      7.88 o
   8   2   3        1.83        4.25      8.24 o
   9   2   3        0.76        8.70     13.48 o
  -9   3   3       35.00       37.27     11.40 o
  -8   3   3       43.71       45.47      7.57 o
  -7   3   3       30.84       26.90      6.91 o
  -6   3   3       23.02       23.89      6.19 o
  -5   3   3       30.25       30.77      4.72 o
  -4   3   3      103.68      112.15      4.26 o
  -3   3   3      116.81       98.84      8.31 o
  -2   3   3      127.40      125.57      7.58 o
  -1   3   3      272.64      256.26      7.41 o
   0   3   3       33.34       30.82      2.26 o
   1   3   3      727.65      748.39      6.22 o
   2   3   3      217.23      228.72      5.10 o
   3   3   3      196.96      211.86      8.77 o
   4   3   3       11.75       11.28      2.48 o
   5   3   3       38.63       41.75      6.05 o
   6   3   3       32.57       32.91      6.35 o
   7   3   3       21.76       23.98      6.72 o
   8   3   3        6.09       -1.65      8.26 o
   9   3   3        5.10       15.27     17.18 o
  -9   4   3        2.77       -1.39     18.74 o
  -8   4   3       31.67       35.65      9.39 o
  -7   4   3       57.26       56.64      9.00 o
  -6   4   3       45.43       55.76      6.30 o
  -5   4   3       30.52       28.52      6.02 o
  -4   4   3       29.27       26.67      4.52 o
  -3   4   3       20.31       24.96      3.58 o
  -2   4   3      202.48      205.67      7.45 o
  -1   4   3      305.14      329.83      6.97 o
   0   4   3      591.26      583.49      6.01 o
   1   4   3      189.44      200.67      3.57 o
   2   4   3       15.02       11.85      4.22 o
   3   4   3       29.30       31.29      4.29 o
   4   4   3       11.59       10.54      4.93 o
   5   4   3       55.32       57.52      7.52 o
   6   4   3        1.59       -2.19      7.38 o
   7   4   3       55.48       55.03      7.06 o
   8   4   3        8.18       16.57     10.84 o
  -8   5   3        1.00        4.27     11.90 o
  -7   5   3        0.17        6.51      8.42 o
  -6   5   3       82.91       82.91      8.80 o
  -5   5   3       57.36       57.34      7.90 o
  -4   5   3      365.75      359.05      9.18 o
  -3   5   3      186.11      188.12      9.61 o
  -2   5   3       30.20       28.80      5.09 o
  -1   5   3       59.31       68.37      4.97 o
   0   5   3        7.42        8.85      3.85 o
   1   5   3       27.01       30.35      2.74 o
   2   5   3       78.91       73.56      5.66 o
   3   5   3        0.81        0.54      5.77 o
   4   5   3       31.21       31.72      7.20 o
   5   5   3       26.61       30.16      7.83 o
   6   5   3       39.63       37.04      8.42 o
   7   5   3       25.83       32.36      8.72 o
  -7   6   3       16.92       15.10      9.14 o
  -6   6   3       38.85       42.54      8.90 o
  -5   6   3       35.52       28.87      8.02 o
  -4   6   3       47.70       52.88      7.52 o
  -3   6   3       56.84       54.46      6.01 o
  -2   6   3      413.74      431.48      9.09 o
  -1   6   3      271.82      275.88      6.52 o
   0   6   3       77.26       76.97      4.40 o
   1   6   3       15.63       16.40      3.18 o
   2   6   3       40.51       38.86      4.80 o
   3   6   3       74.10       80.23      5.55 o
   4   6   3       34.41       32.24      5.98 o
   5   6   3        6.84        8.72      7.63 o
   6   6   3        7.37       15.34      8.56 o
   7   6   3       15.87       12.21     11.41 o
  -7   7   3        3.93       12.78     16.71 o
  -6   7   3       15.70       11.42      7.61 o
  -5   7   3       13.91        5.97      6.84 o
  -4   7   3       23.07       21.73      6.57 o
  -3   7   3       24.98       18.15      7.67 o
  -2   7   3       21.11       19.84      5.76 o
  -1   7   3      151.17      149.79      6.11 o
   0   7   3      408.05      395.58      6.50 o
   1   7   3      206.99      201.53      6.56 o
   2   7   3       38.97       34.35      5.09 o
   3   7   3        4.43        7.30      6.24 o
   4   7   3       36.51       39.00      9.83 o
   5   7   3       25.47       24.18     10.47 o
   6   7   3       11.54       29.70     16.57 o
  -6   8   3       10.36       18.28     15.83 o
  -5   8   3        4.55        5.76      8.56 o
  -4   8   3        4.60        8.32      8.46 o
  -3   8   3       75.26       89.90      8.73 o
  -2   8   3       33.01       44.55      7.87 o
  -1   8   3       96.10       98.82     11.23 o
   0   8   3        2.95        3.88      6.55 o
   1   8   3       41.27       45.00      5.81 o
   2   8   3       35.57       37.84      5.67 o
   3   8   3       45.93       54.67      6.79 o
   4   8   3       31.96       34.43     10.81 o
   5   8   3       14.30       27.44     14.61 o
  -4   9   3        2.20        1.94     11.21 o
  -3   9   3        6.07       11.64      8.71 o
  -2   9   3        0.81       -1.22     11.48 o
  -1   9   3       24.32       16.28     11.12 o
   0   9   3        0.89        2.65      8.61 o
   1   9   3       20.63       15.08      6.42 o
   2   9   3        0.92        0.87      6.66 o
   3   9   3       41.62       35.36     11.32 o
   0  10   3        0.04       10.17     16.94 o
   1  10   3       10.26        7.39     17.34 o
  -9   0   4        5.22        7.27      9.76 o
  -8   0   4      113.59      106.19     10.64 o
  -7   0   4       11.01       13.92      8.44 o
  -6   0   4       41.56       50.61     11.48 o
  -5   0   4        0.24        2.01      3.46 o
  -4   0   4      147.96      140.34      9.25 o
  -3   0   4       23.76       24.36      7.50 o
  -2   0   4      339.09      308.57     11.00 o
  -1   0   4       60.86       60.68      6.30 o
   0   0   4     1235.59     1178.38     13.65 o
   1   0   4     1238.47     1208.44     42.02 o
   2   0   4        2.06        3.64      2.49 o
   3   0   4      320.95      322.99      5.25 o
   4   0   4      165.07      167.76      4.63 o
   5   0   4       99.62      109.06      4.94 o
   6   0   4      210.97      209.21      7.51 o
   7   0   4        0.97        4.14      5.66 o
   8   0   4        5.90       11.17     15.62 o
  -9   1   4       13.44       11.39      8.79 o
  -8   1   4       45.29       48.67      6.46 o
  -7   1   4        1.67        5.95      5.43 o
  -6   1   4       40.64       43.23      6.04 o
  -5   1   4       71.27       70.98      6.18 o
  -4   1   4      372.28      379.89     17.16 o
  -3   1   4      499.52      493.03      9.79 o
  -2   1   4      491.13      486.88      4.93 o
  -1   1   4      491.29      477.13      8.61 o
   0   1   4       89.28       86.12      3.01 o
   1   1   4      251.20      251.91      3.88 o
   2   1   4      992.21      970.04      7.11 o
   3   1   4      253.89      252.99      4.22 o
   4   1   4      143.47      148.06      4.14 o
   5   1   4      127.22      129.84      4.20 o
   6   1   4       45.79       39.93      4.28 o
   7   1   4       14.47       18.02      5.75 o
   8   1   4        2.53        6.09      7.85 o
   9   1   4        5.72        3.73     16.52 o
  -9   2   4        1.60       -2.38      7.59 o
  -8   2   4        2.78        5.15      7.23 o
  -7   2   4        1.30        2.84      5.34 o
  -6   2   4       11.81       11.26      5.57 o
  -5   2   4        7.15        9.07      5.71 o
  -4   2   4      194.93      203.76      9.20 o
  -3   2   4      257.25      259.30      8.46 o
  -2   2   4      338.52      331.31      7.49 o
  -1   2   4        6.70        4.90      3.12 o
   0   2   4      252.07      247.52      2.89 o
   1   2   4      363.09      348.87      2.71 o
   2   2   4      333.96      325.27      3.75 o
   3   2   4      335.72      330.48      4.52 o
   4   2   4       28.46       28.72      3.41 o
   5   2   4       13.88       16.61      4.33 o
   6   2   4        0.72        2.03      4.18 o
   7   2   4        2.56       12.94      7.94 o
   8   2   4       35.12       33.27      8.83 o
   9   2   4        8.50        6.17     11.17 o
  -9   3   4        2.52       14.48     11.22 o
  -8   3   4       15.41       13.42      7.31 o
  -7   3   4        0.09        6.25      6.70 o
  -6   3   4       33.50       35.02      5.40 o
  -5   3   4        7.05       10.05      4.84 o
  -4   3   4       58.20       55.47      7.14 o
  -3   3   4      277.05      274.45      8.48 o
  -2   3   4       79.37       86.80      6.74 o
  -1   3   4        2.20        1.65      5.02 o
   0   3   4      292.69      289.13      3.92 o
   1   3   4      270.21      263.00      3.75 o
   2   3   4       97.37       98.89      3.21 o
   3   3   4      306.24      308.04      8.11 o
   4   3   4      103.52      101.95      5.89 o
   5   3   4       62.03       66.64      6.22 o
   6   3   4       12.97       17.71      6.23 o
   7   3   4        4.93        4.63      7.80 o
   8   3   4        4.98        8.91      8.90 o
   9   3   4        0.80        8.40     17.23 o
  -9   4   4        0.97       -3.04     20.89 o
  -8   4   4        2.97        4.47      9.28 o
  -7   4   4       31.81       39.64      8.58 o
  -6   4   4       55.79       50.53      6.30 o
  -5   4   4        4.67        8.61      4.13 o
  -4   4   4       26.74       28.42      4.61 o
  -3   4   4       58.11       58.49      4.18 o
  -2   4   4      114.81      116.31     12.16 o
  -1   4   4       95.33       91.78      5.77 o
   0   4   4       18.14       22.41      2.69 o
   1   4   4        5.57        9.60      2.05 o
   2   4   4      257.70      262.43      5.92 o
   3   4   4      230.70      235.29      4.78 o
   4   4   4      165.21      166.48      5.98 o
   5   4   4       35.14       39.88      7.36 o
   6   4   4        9.96        8.30      7.55 o
   7   4   4       16.76       22.05      8.04 o
   8   4   4        6.03       11.07     10.44 o
  -8   5   4        3.77        4.46     12.01 o
  -7   5   4       11.30       19.15      8.49 o
  -6   5   4       31.79       28.92      8.56 o
  -5   5   4       89.07       94.32     10.37 o
  -4   5   4      129.46      138.32     10.10 o
  -3   5   4       96.00       96.87      7.31 o
  -2   5   4       29.93       29.87      6.10 o
  -1   5   4       22.69       29.78      4.97 o
   0   5   4       91.53       98.26      4.72 o
   1   5   4       58.64       66.51      3.74 o
   2   5   4       61.55       63.92      5.23 o
   3   5   4      115.65      114.07      5.27 o
   4   5   4      103.52      104.51      8.09 o
   5   5   4       77.93       76.78      8.20 o
   6   5   4       35.48       33.20      8.22 o
   7   5   4        4.25       -0.20      8.46 o
  -7   6   4        1.41        9.92      9.09 o
  -6   6   4        7.92       11.76      8.52 o
  -5   6   4        0.84        1.03      7.91 o
  -4   6   4       13.30       11.40      8.83 o
  -3   6   4       56.83       53.25      6.20 o
  -2   6   4      175.74      172.61      6.94 o
  -1   6   4      106.05      109.70      6.11 o
   0   6   4       94.64       92.44      4.60 o
   1   6   4      197.76      193.25      6.26 o
   2   6   4      152.50      137.89      5.13 o
   3   6   4       43.20       45.08      5.32 o
   4   6   4       80.13       78.23      7.80 o
   5   6   4        4.83        0.96      7.52 o
   6   6   4        3.83        3.59      8.41 o
   7   6   4       14.71       13.33     11.92 o
  -7   7   4        5.46       -5.54     16.44 o
  -6   7   4       17.64       16.63      9.23 o
  -5   7   4       18.80       15.95      6.96 o
  -4   7   4       45.65       44.05      6.95 o
  -3   7   4       66.93       65.16      8.28 o
  -2   7   4       58.43       58.87      6.18 o
  -1   7   4       64.71       63.21      5.94 o
   0   7   4       22.80       30.52      6.29 o
   1   7   4       10.19       11.71      5.20 o
   2   7   4       64.60       60.65      5.65 o
   3   7   4       11.72       14.66      6.43 o
   4   7   4        2.12        7.03      9.41 o
   5   7   4        7.04        6.20     10.24 o
   6   7   4       14.64       22.33     17.71 o
  -6   8   4       15.92       18.05     17.30 o
  -5   8   4       14.64       16.11     10.24 o
  -4   8   4       42.28       42.70      8.76 o
  -3   8   4       77.93       67.10      8.79 o
  -2   8   4       25.50       30.55      7.71 o
  -1   8   4       75.61       82.98      8.60 o
   0   8   4       30.27       32.39      7.08 o
   1   8   4        6.29        9.87      5.44 o
   2   8   4       75.95       75.57      6.78 o
   3   8   4       36.99       43.32      7.76 o
   4   8   4        1.79        9.78      8.77 o
  -4   9   4       26.20       28.22     11.41 o
  -3   9   4       13.78       18.70     12.55 o
  -2   9   4        4.85       14.39     11.82 o
  -1   9   4       14.89       19.94     11.93 o
   0   9   4        1.89        8.52     10.80 o
   1   9   4       48.36       52.05      7.49 o
   2   9   4        4.08        1.89      7.79 o
   3   9   4        5.60       11.09     10.53 o
   0  10   4        1.25       28.83     17.57 o
  -9   0   5       10.34       11.23     10.02 o
  -8   0   5       45.73       47.90      9.58 o
  -7   0   5      209.37      206.96     11.06 o
  -6   0   5      376.30      402.15     16.00 o
  -5   0   5        0.65        2.38      3.06 o
  -4   0   5       92.86       92.43      9.48 o
  -3   0   5        0.05        2.00      6.13 o
  -2   0   5      146.39      134.24     10.20 o
  -1   0   5       35.23       38.72      8.59 o
   0   0   5      191.33      185.92      9.47 o
   1   0   5        7.66       12.03      7.63 o
   2   0   5      175.49      176.25      6.52 o
   3   0   5      171.39      168.80      3.31 o
   4   0   5      115.50      110.21      3.44 o
   5   0   5        7.69        6.25      4.28 o
   6   0   5        0.34        8.12      5.95 o
   7   0   5       52.66       46.21      6.64 o
   8   0   5        0.03       11.78     15.26 o
  -9   1   5        8.82       10.90      8.45 o
  -8   1   5       57.19       56.51      6.35 o
  -7   1   5       21.01       27.37      5.80 o
  -6   1   5       96.76       88.96      7.46 o
  -5   1   5      265.93      276.31      8.19 o
  -4   1   5      159.12      164.95      6.52 o
  -3   1   5      219.98      215.85      8.31 o
  -2   1   5      476.13      465.20      8.95 o
  -1   1   5     1143.42     1095.22     25.31 o
   0   1   5      188.85      192.76      3.38 o
   1   1   5       18.30       20.30      2.18 o
   2   1   5        9.93       10.08      2.88 o
   3   1   5      142.81      148.73      4.78 o
   4   1   5       60.45       58.67      2.74 o
   5   1   5      170.87      170.51      4.54 o
   6   1   5       16.27       12.99      4.17 o
   7   1   5        3.98        7.38      5.98 o
   8   1   5       18.09       22.06      8.51 o
  -9   2   5       34.85       36.46      8.08 o
  -8   2   5       37.88       41.53      7.51 o
  -7   2   5       26.53       34.11      5.77 o
  -6   2   5        1.64        4.95      5.59 o
  -5   2   5       24.88       32.20      6.35 o
  -4   2   5       63.63       60.57      7.75 o
  -3   2   5      182.02      185.95      8.24 o
  -2   2   5      870.43      890.99      7.91 o
  -1   2   5      886.52      879.44      8.37 o
   0   2   5      711.19      718.20      5.52 o
   1   2   5       84.66       85.00      1.95 o
   2   2   5      239.28      236.43      3.59 o
   3   2   5      255.15      246.02      6.00 o
   4   2   5       37.10       38.86      6.17 o
   5   2   5       59.96       65.95      4.78 o
   6   2   5        2.49        4.34      4.37 o
   7   2   5        8.78        5.66      6.27 o
   8   2   5        7.54       10.66      8.78 o
  -9   3   5        1.32        2.18     11.37 o
  -8   3   5        0.10        6.25      7.01 o
  -7   3   5        0.70        7.11      6.71 o
  -6   3   5       23.42       27.52      5.49 o
  -5   3   5       75.98       74.24      5.80 o
  -4   3   5       42.53       45.40      6.67 o
  -3   3   5       81.11       74.71      8.73 o
  -2   3   5       86.45      102.22      7.35 o
  -1   3   5     1176.84     1202.96     10.76 o
   0   3   5     1856.33     1872.21     15.97 o
   1   3   5      310.62      325.15      3.40 o
   2   3   5       32.65       26.77      2.03 o
   3   3   5       72.70       71.50      3.66 o
   4   3   5       54.47       58.30      3.86 o
   5   3   5        7.10        9.31      5.70 o
   6   3   5        9.70       11.85      7.01 o
   7   3   5       44.26       45.50     10.51 o
   8   3   5       18.14       19.53     10.52 o
  -8   4   5        3.91        2.18      9.07 o
  -7   4   5        5.00        9.46      8.43 o
  -6   4   5       23.87       29.52      6.71 o
  -5   4   5        6.10        7.88      4.28 o
  -4   4   5       53.56       50.84      7.03 o
  -3   4   5      185.08      178.22      7.65 o
  -2   4   5       71.72       80.84      6.22 o
  -1   4   5       95.14      102.51      7.03 o
   0   4   5       39.17       40.94      4.43 o
   1   4   5      120.84      120.01      2.84 o
   2   4   5      110.53      120.49      4.02 o
   3   4   5       39.24       38.07      3.45 o
   4   4   5      115.27      118.84      8.89 o
   5   4   5      291.40      296.66      9.75 o
   6   4   5       82.50       92.34      8.32 o
   7   4   5       14.43       19.85     10.29 o
   8   4   5       51.65       59.67     16.13 o
  -8   5   5        3.04       13.36     12.84 o
  -7   5   5       10.63       19.96      8.76 o
  -6   5   5       35.98       56.11     10.42 o
  -5   5   5       21.87       23.01      7.22 o
  -4   5   5       29.51       27.49      7.08 o
  -3   5   5       30.16       35.77      7.15 o
  -2   5   5       29.61       42.07      6.46 o
  -1   5   5       81.38       75.50      6.06 o
   0   5   5        1.93        4.27      3.02 o
   1   5   5      137.01      140.05      4.29 o
   2   5   5      249.82      246.95      6.07 o
   3   5   5      211.49      216.37      8.67 o
   4   5   5      200.34      199.63      9.10 o
   5   5   5        5.85        7.75      7.50 o
   6   5   5      103.87       99.57      9.65 o
   7   5   5        3.16        2.68      8.61 o
  -7   6   5        1.94       10.70      9.17 o
  -6   6   5        3.18       11.28      8.38 o
  -5   6   5       36.60       38.58     10.15 o
  -4   6   5       53.17       59.23      7.34 o
  -3   6   5       24.84       24.17      7.15 o
  -2   6   5      235.44      237.04      7.68 o
  -1   6   5      293.24      290.52      7.64 o
   0   6   5      169.45      170.56      6.54 o
   1   6   5      344.18      354.62      7.29 o
   2   6   5      270.48      254.04      7.23 o
   3   6   5       25.32       28.28      5.50 o
   4   6   5       50.48       50.65      7.71 o
   5   6   5        5.67        8.88      7.75 o
   6   6   5        8.31       11.09      8.41 o
   7   6   5        5.54        4.20     11.45 o
  -7   7   5        3.08       -7.31     16.86 o
  -6   7   5        4.80       14.22      9.12 o
  -5   7   5       11.70       12.62      8.40 o
  -4   7   5       39.81       41.85      8.10 o
  -3   7   5      126.41      126.60      8.86 o
  -2   7   5      168.05      188.20      7.42 o
  -1   7   5       38.86       39.37      5.90 o
   0   7   5      219.81      198.17     11.54 o
   1   7   5       71.51       69.79      5.75 o
   2   7   5        4.26        9.28      5.25 o
   3   7   5        7.50       13.42      6.98 o
   4   7   5       24.71       25.34     10.06 o
   5   7   5       18.92       21.30     10.71 o
   6   7   5        9.06       14.32     16.41 o
  -6   8   5       15.81        9.15     16.57 o
  -5   8   5       43.79       35.93     10.84 o
  -4   8   5        3.88        1.64      8.87 o
  -3   8   5        1.92        6.25      8.10 o
  -2   8   5       12.67       10.65      7.21 o
  -1   8   5       47.67       42.40      8.22 o
   0   8   5       52.77       56.36      8.64 o
   1   8   5        0.33        5.53      5.55 o
   2   8   5       15.52       15.52      6.87 o
   3   8   5       29.12       36.62      7.90 o
   4   8   5       16.37       16.99      8.90 o
  -4   9   5       10.10        8.68     14.36 o
  -3   9   5        0.57        9.76     12.34 o
  -2   9   5        4.49        6.34     11.70 o
  -1   9   5       15.43       16.40     11.06 o
   0   9   5        3.42       16.22      8.82 o
   1   9   5       10.38       23.61     11.22 o
   2   9   5        6.50       10.98     10.18 o
   3   9   5        2.68        4.25     10.64 o
  -9   0   6        1.54        4.83     10.37 o
  -8   0   6        1.72        5.09      9.38 o
  -7   0   6       11.02       12.21     11.20 o
  -6   0   6       40.53       41.56     11.32 o
  -5   0   6        0.74        1.45      9.91 o
  -4   0   6       27.63       29.12      8.88 o
  -3   0   6      384.27      406.83     15.19 o
  -2   0   6       42.12       47.87      9.79 o
  -1   0   6       51.34       50.87      9.30 o
   0   0   6      157.91      154.90     10.19 o
   1   0   6      421.57      412.68     12.07 o
   2   0   6      104.34      102.51      8.85 o
   3   0   6        1.14        3.45      3.00 o
   4   0   6       87.69       81.79      4.62 o
   5   0   6       46.80       46.99      6.67 o
   6   0   6       45.41       49.78      6.42 o
   7   0   6       42.80       46.99      7.01 o
   8   0   6       14.16       28.01     15.94 o
  -9   1   6       73.96       73.72      9.46 o
  -8   1   6       30.38       28.55      6.82 o
  -7   1   6       24.61       24.67      6.25 o
  -6   1   6      167.07      162.81      8.25 o
  -5   1   6      103.16      102.23      7.43 o
  -4   1   6       75.54       81.51      6.09 o
  -3   1   6      361.98      374.32      9.70 o
  -2   1   6      164.69      169.50      9.24 o
  -1   1   6        1.73        6.28      6.47 o
   0   1   6       26.45       28.29      5.92 o
   1   1   6      125.63      128.10      3.31 o
   2   1   6      430.59      430.08      5.15 o
   3   1   6      152.13      150.05      5.15 o
   4   1   6      167.62      167.28      4.20 o
   5   1   6      121.50      123.82      4.45 o
   6   1   6        0.62        4.38      4.35 o
   7   1   6        8.58       12.27      5.13 o
   8   1   6       13.25        9.57     11.60 o
  -9   2   6       17.99       19.17      9.07 o
  -8   2   6       26.10       28.35      7.63 o
  -7   2   6       38.55       36.45      6.36 o
  -6   2   6       25.06       25.03      6.72 o
  -5   2   6      278.71      288.44      7.64 o
  -4   2   6      118.31      134.10     10.29 o
  -3   2   6       80.75       86.15      7.52 o
  -2   2   6      621.34      622.86      7.51 o
  -1   2   6      632.46      648.39     12.09 o
   0   2   6      108.66      121.22      4.45 o
   1   2   6      783.94      809.18      5.99 o
   2   2   6     1075.52     1080.51      7.06 o
   3   2   6       64.58       68.41      3.57 o
   4   2   6       51.79       49.23      4.35 o
   5   2   6       23.60       20.72      6.94 o
   6   2   6       12.93       12.77      5.75 o
   7   2   6       42.85       34.37      6.81 o
   8   2   6        7.93       18.65      8.84 o
  -9   3   6        1.28       -1.59     18.55 o
  -8   3   6       39.42       38.29      7.56 o
  -7   3   6       37.16       32.17      7.84 o
  -6   3   6       15.76       15.00      5.48 o
  -5   3   6       45.47       43.73      6.01 o
  -4   3   6        5.95       13.15      7.95 o
  -3   3   6      545.19      551.79     11.79 o
  -2   3   6      417.69      444.56     10.16 o
  -1   3   6      716.00      752.28      7.92 o
   0   3   6       53.50       58.81      4.20 o
   1   3   6       58.48       55.02      2.93 o
   2   3   6       54.25       53.79      2.80 o
   3   3   6       35.68       34.57      2.27 o
   4   3   6       55.90       58.74      5.94 o
   5   3   6      106.49      107.83      6.37 o
   6   3   6       60.46       59.01      6.54 o
   7   3   6       89.99       93.73     11.22 o
   8   3   6       80.27       76.97     15.92 o
  -8   4   6        2.48        3.86      9.09 o
  -7   4   6       75.23       67.72     14.83 o
  -6   4   6       61.33       68.16     10.42 o
  -5   4   6      231.57      223.24      7.11 o
  -4   4   6       54.26       61.96      7.62 o
  -3   4   6      170.11      175.93      8.02 o
  -2   4   6       74.85       80.90      6.75 o
  -1   4   6       46.45       45.48      3.93 o
   0   4   6       56.48       57.19      4.94 o
   1   4   6      785.34      778.90      9.85 o
   2   4   6      257.53      244.27      6.51 o
   3   4   6      290.69      298.76      5.80 o
   4   4   6      232.33      241.73      8.99 o
   5   4   6       46.39       49.66      7.49 o
   6   4   6      191.16      191.91     11.13 o
   7   4   6        0.71        2.77      9.97 o
  -8   5   6        0.11        6.17     20.56 o
  -7   5   6       33.55       40.14      9.34 o
  -6   5   6        3.55       17.36     10.30 o
  -5   5   6       13.34       15.64      7.19 o
  -4   5   6       23.29       20.54      6.95 o
  -3   5   6      170.98      164.14      8.54 o
  -2   5   6       35.13       42.78      6.99 o
  -1   5   6      334.75      326.15      7.53 o
   0   5   6      257.40      256.85      6.44 o
   1   5   6      195.22      192.11      5.84 o
   2   5   6      145.81      131.97      6.26 o
   3   5   6       98.48      106.26      5.39 o
   4   5   6       99.26       91.24      8.03 o
   5   5   6        1.98        4.36      7.63 o
   6   5   6        8.55       11.00      7.97 o
   7   5   6       16.83       20.04     10.55 o
  -7   6   6        8.27       18.09      9.35 o
  -6   6   6        8.43       18.16     10.44 o
  -5   6   6        8.40       15.79      9.84 o
  -4   6   6       35.85       43.27      7.67 o
  -3   6   6        9.78       10.40      7.05 o
  -2   6   6        5.13        9.01      5.95 o
  -1   6   6       28.16       24.72      5.70 o
   0   6   6       93.32       95.22      5.57 o
   1   6   6       25.66       29.83      5.91 o
   2   6   6      110.35      113.81      5.56 o
   3   6   6       44.85       58.89      6.66 o
   4   6   6       26.55       19.29      7.57 o
   5   6   6        2.48        3.60      7.90 o
   6   6   6        0.08        4.61      8.85 o
  -7   7   6        3.37        6.72     17.84 o
  -6   7   6       22.34       25.90      9.36 o
  -5   7   6        5.52        9.23     10.29 o
  -4   7   6       11.06       12.13      7.76 o
  -3   7   6       26.59       21.81      6.60 o
  -2   7   6        1.92        5.39      6.06 o
  -1   7   6       16.99       19.08      5.74 o
   0   7   6        0.05        9.48      8.42 o
   1   7   6       79.13       80.47      7.86 o
   2   7   6       22.56       15.56      6.27 o
   3   7   6        9.52       16.44      8.10 o
   4   7   6       21.70       24.68      8.63 o
   5   7   6       15.84       25.02      9.11 o
   6   7   6        0.47        7.82     17.28 o
  -5   8   6        1.95       13.66     10.68 o
  -4   8   6       41.21       42.35      9.24 o
  -3   8   6        0.71       -2.21      8.26 o
  -2   8   6       20.76       17.83     11.00 o
  -1   8   6       16.29       19.19      8.64 o
   0   8   6        2.00        7.28      8.34 o
   1   8   6        0.65        4.58      7.60 o
   2   8   6       37.93       46.97      8.60 o
   3   8   6        4.03       12.63      7.56 o
   4   8   6        1.89        9.66      9.12 o
  -4   9   6       14.59       10.37     14.26 o
  -2   9   6        6.09        0.98     12.30 o
  -1   9   6        5.60       -1.15     13.29 o
   0   9   6        3.94       -4.54      9.07 o
   1   9   6       14.17        3.13     12.01 o
   2   9   6        6.44       21.69     16.11 o
   3   9   6        0.00       -2.70     13.69 o
  -9   0   7        5.10       13.24     10.74 o
  -8   0   7        2.47       -2.93      9.33 o
  -7   0   7      153.99      157.29     14.53 o
  -6   0   7        0.02       -4.68     10.87 o
  -5   0   7       14.46       12.36     10.28 o
  -4   0   7     1603.43     1640.72     24.41 o
  -3   0   7       25.26       22.44     11.66 o
  -2   0   7      253.24      278.40     13.09 o
  -1   0   7      560.70      575.16     14.65 o
   0   0   7      359.96      361.96     12.76 o
   1   0   7     1666.09     1695.62     20.46 o
   2   0   7       80.63       75.19      3.39 o
   3   0   7       82.97       84.21      9.02 o
   4   0   7      338.20      344.93      7.22 o
   5   0   7       29.24       26.76      6.93 o
   6   0   7        2.01        9.12      6.47 o
   7   0   7      157.32      155.50     17.54 o
   8   0   7       14.21        3.14     16.35 o
  -9   1   7       62.85       70.28      9.77 o
  -8   1   7       44.28       55.11      6.97 o
  -7   1   7        6.71        5.23      7.16 o
  -6   1   7      117.28      112.26      8.03 o
  -5   1   7       72.22       80.89      7.21 o
  -4   1   7      159.78      158.90      9.04 o
  -3   1   7       65.36       49.21      7.15 o
  -2   1   7      788.90      814.24     12.47 o
  -1   1   7     1740.84     1843.53     12.96 o
   0   1   7      250.82      282.95     13.67 o
   1   1   7     1958.26     2011.56     17.06 o
   2   1   7        4.78        4.16      2.34 o
   3   1   7      345.14      357.56     11.13 o
   4   1   7      270.35      270.65      8.05 o
   5   1   7      127.03      128.68      5.65 o
   6   1   7       54.99       56.86      5.66 o
   7   1   7        6.25        9.86      5.41 o
   8   1   7        6.38       14.23     11.89 o
  -9   2   7       26.53       25.39      9.20 o
  -8   2   7       12.66       16.74      7.45 o
  -7   2   7       95.77       93.89      8.16 o
  -6   2   7      101.77      105.19      7.94 o
  -5   2   7       69.65       77.98      6.38 o
  -4   2   7      101.33      105.62      8.73 o
  -3   2   7      646.18      664.78      7.50 o
  -2   2   7       99.04      109.89      5.16 o
  -1   2   7      421.47      432.94      6.87 o
   0   2   7      615.77      660.43      7.91 o
   1   2   7      287.18      296.33      3.56 o
   2   2   7       53.42       56.29      3.58 o
   3   2   7      452.66      460.83      6.60 o
   4   2   7       66.59       67.70      4.84 o
   5   2   7        1.63        7.43      7.02 o
   6   2   7       25.72       36.41      6.27 o
   7   2   7       57.73       58.35      7.99 o
   8   2   7       22.47       15.52     13.76 o
  -9   3   7        0.91       -1.28     20.33 o
  -8   3   7        4.03        9.74      7.47 o
  -7   3   7       15.48       17.07      7.77 o
  -6   3   7       40.93       47.27      7.29 o
  -5   3   7        6.83       10.32      7.67 o
  -4   3   7      146.98      139.25      8.40 o
  -3   3   7      479.71      471.05     11.47 o
  -2   3   7      125.91      131.54      5.13 o
  -1   3   7       47.62       51.60      4.65 o
   0   3   7      157.59      168.47      5.08 o
   1   3   7        3.01       -0.16      3.14 o
   2   3   7      100.91      103.05      4.28 o
   3   3   7      226.32      216.66      6.26 o
   4   3   7      142.39      145.63      6.82 o
   5   3   7       70.76       68.26      6.22 o
   6   3   7       99.18       97.07      8.26 o
   7   3   7       62.23       63.49     11.38 o
   8   3   7        8.66        8.80     14.01 o
  -8   4   7        1.43        7.80      9.25 o
  -7   4   7        8.83       12.25     10.75 o
  -6   4   7        9.27       11.25      7.89 o
  -5   4   7       22.90       31.27      7.49 o
  -4   4   7        1.64        9.41      7.10 o
  -3   4   7       70.11       71.94      7.38 o
  -2   4   7       49.22       48.10      6.79 o
  -1   4   7      347.56      349.61      8.17 o
   0   4   7       90.16       90.57      4.52 o
   1   4   7       54.35       52.69      3.02 o
   2   4   7       65.49       63.76      3.30 o
   3   4   7       41.78       41.11      5.64 o
   4   4   7       51.81       49.62      6.18 o
   5   4   7       15.74       20.36      7.34 o
   6   4   7        0.16        1.56      7.52 o
   7   4   7       31.93       29.21     10.82 o
  -7   5   7        4.19        5.89     11.05 o
  -6   5   7        3.34       16.70     10.05 o
  -5   5   7       28.17       38.67      7.66 o
  -4   5   7       89.46       86.04      7.99 o
  -3   5   7        5.66       14.71      7.19 o
  -2   5   7       72.89       74.37      7.36 o
  -1   5   7        9.41        9.73      5.34 o
   0   5   7       33.07       31.53      4.90 o
   1   5   7      126.03      123.53      5.01 o
   2   5   7       46.89       49.23      5.69 o
   3   5   7       72.13       62.97      7.75 o
   4   5   7       50.50       41.64      6.92 o
   5   5   7       29.32       30.83      7.89 o
   6   5   7       18.66       14.76      7.95 o
   7   5   7        1.47        0.78     16.11 o
  -7   6   7        1.55        0.55     16.04 o
  -6   6   7        1.71       11.20     10.56 o
  -5   6   7       12.39       27.20      9.99 o
  -4   6   7       18.96       18.28      7.54 o
  -3   6   7       36.41       28.18      7.72 o
  -2   6   7       14.73       16.08      5.82 o
  -1   6   7      169.81      167.41      6.90 o
   0   6   7      110.02      105.32      5.82 o
   1   6   7       20.46       20.56      7.39 o
   2   6   7       14.69       14.03      7.56 o
   3   6   7       19.87       18.95      7.87 o
   4   6   7       11.57       13.60      6.20 o
   5   6   7       20.66       20.32      7.24 o
   6   6   7        7.89       14.15     11.05 o
  -6   7   7        6.81       16.38     13.74 o
  -5   7   7       27.62       39.25     10.80 o
  -4   7   7       23.54       32.41      8.14 o
  -3   7   7        3.10        7.05      6.71 o
  -2   7   7       65.37       67.17      8.46 o
  -1   7   7       25.41       19.50      5.78 o
   0   7   7       54.14       35.50      8.13 o
   1   7   7       40.40       36.74      7.59 o
   2   7   7       19.16       17.43      7.90 o
   3   7   7       19.32       25.89      8.36 o
   4   7   7       19.63       21.54      8.80 o
   5   7   7        7.84       12.34     10.72 o
  -5   8   7        6.01       20.45     10.92 o
  -4   8   7        2.63        9.21      9.01 o
  -3   8   7       20.84       23.81      8.76 o
  -2   8   7       19.83       27.00      9.62 o
  -1   8   7        9.99        7.33      8.37 o
   0   8   7        6.51        3.59      8.55 o
   1   8   7        1.84        1.18     10.75 o
   2   8   7        0.80        4.26     11.06 o
   3   8   7       33.06       40.26      7.97 o
  -2   9   7       14.47       14.94     18.09 o
  -1   9   7        3.59       -1.52     16.75 o
   0   9   7        1.93       -1.62     16.61 o
   1   9   7        2.24        0.73     16.69 o
   2   9   7        4.64       -0.58     15.72 o
  -9   0   8        0.47       14.12     10.81 o
  -8   0   8       10.10       14.85     13.07 o
  -7   0   8       62.22       52.83     13.10 o
  -6   0   8       16.15       11.66     11.68 o
  -5   0   8       47.28       53.32     11.45 o
  -4   0   8       25.23       24.67      7.70 o
  -3   0   8       81.06      100.68     12.82 o
  -2   0   8      259.26      259.82     13.81 o
  -1   0   8      428.02      416.66     14.17 o
   0   0   8      860.29      917.42     18.02 o
   1   0   8      868.65      875.38     16.48 o
   2   0   8        7.96        9.98      3.00 o
   3   0   8     1159.90     1150.98     19.51 o
   4   0   8       38.03       34.07      3.79 o
   5   0   8      136.47      134.75      7.26 o
   6   0   8       20.81       22.69      6.19 o
   7   0   8        1.32       10.37      8.91 o
  -9   1   8        3.07        6.96      8.85 o
  -8   1   8       23.47       17.23      8.71 o
  -7   1   8       16.78       13.56      8.51 o
  -6   1   8       16.55       18.27      7.23 o
  -5   1   8      167.27      172.75      7.45 o
  -4   1   8       14.35       15.55      7.98 o
  -3   1   8      283.65      324.90      8.29 o
  -2   1   8      536.40      589.63     17.82 o
  -1   1   8      426.63      433.59     22.23 o
   0   1   8       49.07       57.41      6.82 o
   1   1   8      414.05      445.68      9.27 o
   2   1   8       68.44       78.16      3.22 o
   3   1   8      270.81      281.61      7.30 o
   4   1   8       37.87       40.81      4.12 o
   5   1   8      120.19      119.71      5.31 o
   6   1   8       31.26       42.16      6.25 o
   7   1   8       43.31       41.53      6.46 o
  -9   2   8       47.45       50.56     11.21 o
  -8   2   8       23.78       21.99      8.74 o
  -7   2   8      110.68      108.30      8.49 o
  -6   2   8       68.48       75.79      7.75 o
  -5   2   8       35.46       35.84      6.31 o
  -4   2   8        7.01       11.69      7.15 o
  -3   2   8       87.78       88.04      4.78 o
  -2   2   8      724.96      774.31      8.52 o
  -1   2   8      284.70      311.38      6.35 o
   0   2   8      407.52      435.37      6.60 o
   1   2   8       33.94       34.66      2.96 o
   2   2   8       50.69       50.17      2.69 o
   3   2   8       91.69       96.08      4.24 o
   4   2   8       48.70       47.84      4.95 o
   5   2   8      234.65      237.12      8.13 o
   6   2   8       43.88       52.49      6.61 o
   7   2   8       57.33       57.88      8.27 o
   8   2   8       12.58       14.56      9.61 o
  -8   3   8       15.58       23.84      8.55 o
  -7   3   8       45.16       57.37     10.82 o
  -6   3   8      201.37      180.81      7.78 o
  -5   3   8      267.16      266.11     10.29 o
  -4   3   8      281.94      288.70      9.85 o
  -3   3   8       15.49       14.11      6.95 o
  -2   3   8      196.10      204.40      5.99 o
  -1   3   8       15.97       18.19      4.69 o
   0   3   8      106.32      104.22      6.48 o
   1   3   8      311.75      305.04      6.58 o
   2   3   8      269.30      290.53      8.39 o
   3   3   8      152.45      148.22      6.69 o
   4   3   8       21.41       18.04      7.21 o
   5   3   8      143.55      134.17      6.32 o
   6   3   8       47.71       47.37      7.88 o
   7   3   8       21.91       21.56      7.96 o
   8   3   8        8.71        5.93     15.19 o
  -8   4   8       16.78       30.93     11.65 o
  -7   4   8       12.93       14.12     10.99 o
  -6   4   8       37.79       34.99     10.78 o
  -5   4   8       12.19       13.26      7.88 o
  -4   4   8      455.25      433.10     13.08 o
  -3   4   8      359.35      354.05      9.91 o
  -2   4   8       88.07       86.90      7.55 o
  -1   4   8      255.92      263.06      6.72 o
   0   4   8      187.56      196.47      6.10 o
   1   4   8       59.01       64.92      4.66 o
   2   4   8       14.08       14.41      3.33 o
   3   4   8        9.95       13.42      6.18 o
   4   4   8       37.23       46.28      7.54 o
   5   4   8       31.63       29.25      5.80 o
   6   4   8       12.19       11.69      9.90 o
   7   4   8       10.52       12.39     10.47 o
  -7   5   8        9.85       19.89     11.69 o
  -6   5   8       29.10       27.46      8.46 o
  -5   5   8       34.19       36.51      7.98 o
  -4   5   8       19.55       24.63      7.35 o
  -3   5   8       22.22       27.20      7.50 o
  -2   5   8       56.96       58.39      7.45 o
  -1   5   8       20.00       22.31      5.80 o
   0   5   8      126.67      116.94      7.79 o
   1   5   8       81.79       85.85      4.99 o
   2   5   8       31.06       24.46      7.19 o
   3   5   8       49.85       43.43      7.77 o
   4   5   8       10.91       10.35      7.51 o
   5   5   8        8.56        3.51      6.91 o
   6   5   8        1.63        4.90      8.54 o
  -6   6   8       18.82       38.03     11.15 o
  -5   6   8        0.41        6.96      7.89 o
  -4   6   8        8.86       13.17      7.64 o
  -3   6   8       29.95       30.87      7.93 o
  -2   6   8       50.41       58.56      6.55 o
  -1   6   8        5.36       12.32      5.60 o
   0   6   8       88.63       91.45      5.79 o
   1   6   8       10.81       15.43      7.00 o
   2   6   8       57.57       53.20     10.55 o
   3   6   8       48.38       47.18      8.30 o
   4   6   8       14.94       15.33      6.97 o
   5   6   8        7.77        4.63      8.56 o
   6   6   8        0.39        1.49     11.05 o
  -6   7   8        4.77       17.82     13.71 o
  -5   7   8       13.42       33.82     14.84 o
  -4   7   8       24.64       30.56     10.46 o
  -3   7   8       17.56       29.99      6.95 o
  -2   7   8       35.42       38.57      6.51 o
  -1   7   8        7.12       11.13      8.16 o
   0   7   8        1.19        1.60      7.78 o
   1   7   8       69.90       64.69     11.34 o
   2   7   8        3.71        5.26     10.50 o
   3   7   8        2.71       12.72      8.22 o
   4   7   8        8.58        7.80      7.61 o
   5   7   8        0.89        1.93     16.83 o
  -5   8   8        6.26        7.95     14.03 o
  -4   8   8       23.13       32.40      9.40 o
  -3   8   8        3.64        4.26      8.01 o
  -2   8   8        3.73       15.11      8.93 o
  -1   8   8        3.01        8.73      8.64 o
   0   8   8       10.78        7.01      8.56 o
   1   8   8        1.18        2.31     11.29 o
   2   8   8        0.10       12.82     11.48 o
   3   8   8       11.25       22.94      8.91 o
  -2   9   8       11.04        5.95     17.94 o
  -1   9   8        7.91       19.47     14.39 o
   0   9   8        2.21        8.03     17.19 o
   1   9   8        4.11        5.53     16.87 o
  -9   0   9        0.22       -4.40     10.60 o
  -8   0   9        4.42        3.41     13.14 o
  -7   0   9       73.73       49.90     12.58 o
  -6   0   9       70.80       65.64     12.44 o
  -5   0   9       26.16       26.71     11.28 o
  -4   0   9       63.37       50.44     13.46 o
  -3   0   9       38.31       45.19     12.13 o
  -2   0   9       16.67       31.91     11.57 o
  -1   0   9        6.69        9.92     10.35 o
   0   0   9       87.07       95.26     11.37 o
   1   0   9       35.35       41.35      9.79 o
   2   0   9      250.76      240.25      8.04 o
   3   0   9       20.54       18.22      9.56 o
   4   0   9        0.18       11.60     12.38 o
   5   0   9       15.08       18.87      7.81 o
   6   0   9       11.79        0.74     12.60 o
   7   0   9        1.23        2.81     11.27 o
  -9   1   9        4.59       14.45     10.41 o
  -8   1   9       18.05       19.10      9.40 o
  -7   1   9       19.55       14.51      8.96 o
  -6   1   9       25.80       23.07      8.21 o
  -5   1   9      144.54      144.17      7.51 o
  -4   1   9       39.03       42.25      7.37 o
  -3   1   9       62.37       67.76      8.97 o
  -2   1   9       33.68       44.24      8.17 o
  -1   1   9      131.21      141.66      8.59 o
   0   1   9       62.31       76.83      7.53 o
   1   1   9        2.20        8.02      6.37 o
   2   1   9      102.32      104.11      3.76 o
   3   1   9       43.52       46.47      6.16 o
   4   1   9       73.01       82.80      5.02 o
   5   1   9       42.49       48.14      6.09 o
   6   1   9       42.37       48.37      6.36 o
   7   1   9       26.90       27.87      7.33 o
  -9   2   9       15.09        3.84     16.67 o
  -8   2   9        8.00        6.70      8.09 o
  -7   2   9        0.20        7.18      7.54 o
  -6   2   9        3.98        9.05      7.27 o
  -5   2   9        6.06        2.33      7.94 o
  -4   2   9       19.18       25.25      3.56 o
  -3   2   9      414.23      421.11      8.42 o
  -2   2   9        8.06       12.51      4.99 o
  -1   2   9      217.62      215.32      6.30 o
   0   2   9      500.80      514.25      7.39 o
   1   2   9        1.18        1.66      2.96 o
   2   2   9       13.88       15.65      2.80 o
   3   2   9       29.22       31.43      4.53 o
   4   2   9        4.61        6.38      6.64 o
   5   2   9        4.89        2.62      7.07 o
   6   2   9       19.76       28.98      6.42 o
   7   2   9       41.02       30.06      6.83 o
   8   2   9       26.14       12.97     10.50 o
  -8   3   9       42.37       36.91     11.69 o
  -7   3   9      194.68      177.45      9.72 o
  -6   3   9        3.87        5.64      6.40 o
  -5   3   9       55.43       52.34      8.08 o
  -4   3   9       31.69       32.33      7.85 o
  -3   3   9       13.98       10.60      4.52 o
  -2   3   9       37.31       40.61      5.20 o
  -1   3   9      112.14      107.21      5.71 o
   0   3   9      131.52      136.72      7.16 o
   1   3   9      173.82      180.65      4.85 o
   2   3   9      157.60      153.06      4.83 o
   3   3   9       96.62       93.02      7.34 o
   4   3   9       20.36       22.78      7.20 o
   5   3   9       22.35       21.85      7.55 o
   6   3   9       16.90       13.36      7.60 o
   7   3   9        7.31       15.23      7.18 o
  -8   4   9        1.53       12.22     19.76 o
  -7   4   9       10.53        9.58     10.75 o
  -6   4   9       29.78       26.17      6.83 o
  -5   4   9      203.18      185.49      9.80 o
  -4   4   9       94.10      101.11      8.79 o
  -3   4   9       38.77       31.29      7.88 o
  -2   4   9      100.95      116.38     10.95 o
  -1   4   9       32.61       33.34      5.29 o
   0   4   9       12.64       12.42      4.55 o
   1   4   9      104.65      101.39      4.82 o
   2   4   9      194.61      197.04      8.69 o
   3   4   9      169.55      157.94      7.37 o
   4   4   9       77.05       78.74      6.78 o
   5   4   9       12.91       15.91      6.23 o
   6   4   9        0.67        0.30      7.61 o
   7   4   9        8.36        4.83     10.77 o
  -7   5   9        1.59        2.28     11.29 o
  -6   5   9       33.78       41.51      8.68 o
  -5   5   9        8.16       10.52      8.08 o
  -4   5   9       34.38       29.09      7.76 o
  -3   5   9       32.76       31.27      7.45 o
  -2   5   9      543.30      539.39     11.59 o
  -1   5   9      343.28      326.22      8.13 o
   0   5   9      285.25      287.83      9.17 o
   1   5   9      130.49      149.18     15.05 o
   2   5   9       31.12       30.92      9.33 o
   3   5   9        0.60        6.69      7.24 o
   4   5   9       22.45       24.68      8.04 o
   5   5   9        4.95        6.64      7.81 o
   6   5   9       14.00       18.67     10.86 o
  -6   6   9        6.23       11.62     11.42 o
  -5   6   9       22.13       38.17      8.49 o
  -4   6   9      177.10      178.86     12.87 o
  -3   6   9       63.15       76.73      8.36 o
  -2   6   9       28.42       33.04      6.35 o
  -1   6   9       47.95       46.73      6.10 o
   0   6   9       67.22       77.97      8.03 o
   1   6   9      151.44      136.22     11.80 o
   2   6   9      161.48      152.71     12.11 o
   3   6   9        1.90        2.98      7.73 o
   4   6   9       14.29       16.60      8.30 o
   5   6   9        9.73       15.90      8.90 o
  -5   7   9        4.51        6.75     10.43 o
  -4   7   9        3.20       11.28      8.09 o
  -3   7   9        8.07       18.61      7.07 o
  -2   7   9        6.13        2.94      6.14 o
  -1   7   9       11.07       13.87      8.02 o
   0   7   9        2.16        7.29      8.03 o
   1   7   9        0.62        1.87     10.36 o
   2   7   9       20.63       26.99     10.95 o
   3   7   9        5.64        4.20     11.07 o
   4   7   9       32.79       33.65      8.06 o
   5   7   9       10.97        5.83     16.94 o
  -4   8   9        3.05       15.58     11.01 o
  -3   8   9       10.84       19.00      8.60 o
  -2   8   9       12.06       21.36      9.24 o
  -1   8   9        9.42       15.07      8.80 o
   0   8   9        3.59       11.38     10.83 o
   1   8   9       17.49       23.14     11.99 o
   2   8   9        6.29        7.62     11.66 o
   3   8   9        5.18        7.39     17.55 o
  -2   9   9        4.74        3.11     16.96 o
  -1   9   9        2.67       19.89     11.74 o
   0   9   9        7.23       16.23     16.98 o
  -9   0  10        4.12       13.87     14.79 o
  -8   0  10       30.23       24.37     13.11 o
  -7   0  10       25.14       23.98     12.96 o
  -6   0  10       46.27       62.83     13.13 o
  -5   0  10       12.34       11.37     11.51 o
  -4   0  10        9.35        3.94     14.09 o
  -3   0  10        9.93       15.02     12.86 o
  -2   0  10        5.10       17.04     11.30 o
  -1   0  10       46.35       45.60     11.92 o
   0   0  10       46.51       46.96     11.80 o
   1   0  10       24.10       38.45     10.12 o
   2   0  10        1.35        1.36      3.46 o
   3   0  10        2.98        0.30     10.78 o
   4   0  10       21.54       23.57     11.36 o
   5   0  10       42.74       46.32      8.11 o
   6   0  10      110.38      105.18     14.94 o
   7   0  10       43.53       51.80     13.57 o
  -9   1  10        0.53        2.08      8.29 o
  -8   1  10        0.69        7.85      9.51 o
  -7   1  10        7.09       11.01      8.93 o
  -6   1  10       14.23       16.88      8.57 o
  -5   1  10       73.28       74.53      7.64 o
  -4   1  10       42.28       46.80      9.12 o
  -3   1  10       60.50       63.99      9.41 o
  -2   1  10       67.85       64.10      8.62 o
  -1   1  10      192.52      196.21      9.52 o
   0   1  10       72.41       66.66      8.22 o
   1   1  10       70.02       68.46      7.79 o
   2   1  10       61.78       65.55      4.72 o
   3   1  10       22.29       28.67      4.41 o
   4   1  10       33.87       37.11      6.29 o
   5   1  10       23.10       24.52      7.11 o
   6   1  10        7.27       14.83      7.09 o
   7   1  10       22.90       27.97      9.63 o
   8   1  10       29.93       11.61     13.57 o
  -9   2  10        3.72       -2.11     16.42 o
  -8   2  10       15.53       16.48      9.66 o
  -7   2  10        4.13        3.65      8.03 o
  -6   2  10       46.99       37.61      6.87 o
  -5   2  10       43.42       35.18      7.99 o
  -4   2  10        1.12       10.33      7.90 o
  -3   2  10       15.71       16.32      5.00 o
  -2   2  10       23.82       29.19      5.64 o
  -1   2  10       53.43       55.60      5.75 o
   0   2  10       50.48       69.02      6.04 o
   1   2  10       71.44       68.32      4.08 o
   2   2  10       29.80       26.84      4.78 o
   3   2  10      137.82      130.52      5.48 o
   4   2  10       61.86       68.50      9.59 o
   5   2  10      145.09      160.06     11.07 o
   6   2  10       77.73       80.86      7.22 o
   7   2  10       10.00       12.45      6.84 o
  -8   3  10       15.41       18.33     11.41 o
  -7   3  10        0.91       10.76      7.92 o
  -6   3  10       20.38       23.24      6.77 o
  -5   3  10       12.48        9.98      7.87 o
  -4   3  10        9.64       13.46      7.79 o
  -3   3  10       19.30       14.37      5.07 o
  -2   3  10       40.43       43.32      5.44 o
  -1   3  10      138.20      139.96      7.57 o
   0   3  10       24.28       25.73      5.04 o
   1   3  10       22.60       21.57      4.68 o
   2   3  10       85.73       80.52      4.85 o
   3   3  10      203.44      197.40      8.24 o
   4   3  10       89.90       91.18     21.20 o
   5   3  10       66.31       71.78      8.03 o
   6   3  10        2.88        2.18      7.47 o
   7   3  10        7.48       14.54      8.10 o
  -7   4  10       10.44        6.20     10.98 o
  -6   4  10       10.00       17.81      8.46 o
  -5   4  10       79.73       83.68      8.91 o
  -4   4  10       85.29       77.10      8.37 o
  -3   4  10       31.32       29.14      7.73 o
  -2   4  10       72.22       77.98      6.30 o
  -1   4  10      135.46      137.63      6.55 o
   0   4  10      376.70      359.86      7.79 o
   1   4  10      344.60      335.14      6.48 o
   2   4  10      102.34       98.96      7.77 o
   3   4  10       66.03       67.78      7.68 o
   4   4  10        1.92       10.88      6.03 o
   5   4  10       10.75        9.02      7.49 o
   6   4  10        7.50       10.07      8.05 o
  -7   5  10        0.82        3.50     12.04 o
  -6   5  10        2.98        7.03      8.50 o
  -5   5  10       65.25       56.36      8.91 o
  -4   5  10       15.52       25.86      8.29 o
  -3   5  10      440.40      414.96     11.51 o
  -2   5  10      341.54      346.34     10.32 o
  -1   5  10      203.89      204.45      7.41 o
   0   5  10      181.73      170.28      6.66 o
   1   5  10        0.98       -1.22      5.86 o
   2   5  10       18.89       17.26      7.34 o
   3   5  10       31.62       33.48      7.59 o
   4   5  10        0.48       11.03      7.64 o
   5   5  10        7.93       15.73      8.15 o
  -6   6  10       15.47       22.73     11.40 o
  -5   6  10       45.14       39.93      8.67 o
  -4   6  10       50.18       57.35      8.69 o
  -3   6  10       22.65       37.59      8.22 o
  -2   6  10      109.84       99.67      7.37 o
  -1   6  10      198.74      172.11      7.41 o
   0   6  10       31.35       37.58      8.03 o
   1   6  10       42.63       41.60     10.50 o
   2   6  10        4.02        3.72     10.08 o
   3   6  10        1.98        3.54     10.49 o
   4   6  10        6.72       11.17     10.41 o
   5   6  10        3.30        1.49     15.05 o
  -5   7  10       54.12       78.87     12.30 o
  -4   7  10       14.71       23.48      8.38 o
  -3   7  10       15.40       13.77      7.10 o
  -2   7  10       17.67       15.13      6.57 o
  -1   7  10        3.01        6.64      8.54 o
   0   7  10       90.26       79.01     11.60 o
   1   7  10       48.00       44.59     11.68 o
   2   7  10       68.29       68.28     12.28 o
   3   7  10       69.17       79.00     11.89 o
   4   7  10       36.42       32.32     11.83 o
  -4   8  10       30.86       34.10     14.64 o
  -3   8  10       13.65       18.52     12.36 o
  -2   8  10       20.45       21.46      9.77 o
  -1   8  10       12.86       23.69      9.15 o
   0   8  10       18.95       24.16     11.59 o
   1   8  10        0.20        0.24     11.65 o
   2   8  10        4.96        4.97     12.28 o
  -1   9  10        6.59       23.41     17.27 o
  -9   0  11        5.67        5.11     14.84 o
  -8   0  11       19.75       21.61     13.26 o
  -7   0  11        1.09       -3.13     12.69 o
  -6   0  11        9.82        8.89     12.74 o
  -5   0  11      151.12      157.06     14.32 o
  -4   0  11        9.65       19.52     14.36 o
  -3   0  11      236.55      209.48     15.91 o
  -2   0  11      111.03      120.23     13.97 o
  -1   0  11      197.45      210.91     14.28 o
   0   0  11        0.96        4.25     11.72 o
   1   0  11      354.19      353.88     15.73 o
   2   0  11      194.08      197.51      8.05 o
   3   0  11      149.01      148.01     13.34 o
   4   0  11       26.62       36.32      9.35 o
   5   0  11       66.28       69.91      9.02 o
   6   0  11        3.30       -0.52     12.86 o
   7   0  11        0.00        8.55     13.31 o
  -9   1  11        8.82        0.45     15.73 o
  -8   1  11       22.53       33.76     10.19 o
  -7   1  11       94.81      107.49     10.46 o
  -6   1  11       44.35       42.01      9.14 o
  -5   1  11       12.57        1.15      8.88 o
  -4   1  11      115.15      118.37      8.62 o
  -3   1  11       57.70       67.01      9.94 o
  -2   1  11       84.23       85.75      9.72 o
  -1   1  11        0.54        7.02      8.66 o
   0   1  11       54.89       61.84      8.53 o
   1   1  11       68.48       74.98      8.51 o
   2   1  11       40.86       38.03      4.80 o
   3   1  11        9.06        9.97      6.38 o
   4   1  11        1.49        6.15      6.26 o
   5   1  11       47.75       52.34      7.65 o
   6   1  11       59.68       61.82      7.88 o
   7   1  11       76.46       79.55     10.67 o
  -9   2  11       19.84       20.38     16.31 o
  -8   2  11       10.71       10.22      9.83 o
  -7   2  11       20.50       25.39      9.78 o
  -6   2  11        3.94        8.69      6.89 o
  -5   2  11       70.72       75.39      8.64 o
  -4   2  11      159.68      175.99      9.50 o
  -3   2  11        4.20        6.72      5.40 o
  -2   2  11       49.90       51.64      5.96 o
  -1   2  11        1.80        2.74      6.63 o
   0   2  11        1.43        6.47      6.01 o
   1   2  11       82.48       81.81      5.59 o
   2   2  11       39.38       39.64      5.19 o
   3   2  11       24.78       23.78      6.15 o
   4   2  11       70.10       85.24      9.99 o
   5   2  11       57.99       61.69     10.00 o
   6   2  11       23.92       35.58      8.50 o
   7   2  11        6.40       -0.03      7.81 o
  -8   3  11        3.71       21.74     19.90 o
  -7   3  11       12.84       14.78      8.24 o
  -6   3  11       23.34       26.55      6.91 o
  -5   3  11       13.45       16.52      7.98 o
  -4   3  11       53.53       55.77      8.46 o
  -3   3  11       59.40       55.06      5.63 o
  -2   3  11       38.38       51.44      5.94 o
  -1   3  11        8.02       17.81      6.78 o
   0   3  11       20.35       20.53      5.36 o
   1   3  11      164.51      156.32      6.19 o
   2   3  11      293.63      296.45      9.28 o
   3   3  11       58.91       64.88      7.07 o
   4   3  11      141.06      146.23     22.76 o
   5   3  11       13.80       15.70      9.47 o
   6   3  11        1.19        2.82      9.56 o
   7   3  11        1.40        6.94     15.96 o
  -7   4  11       15.26       24.25      9.27 o
  -6   4  11       46.98       51.33      9.09 o
  -5   4  11       57.40       51.49      8.74 o
  -4   4  11       37.47       43.85      8.33 o
  -3   4  11        2.14        0.11      7.62 o
  -2   4  11        6.06        8.06      5.64 o
  -1   4  11       27.60       34.05      5.85 o
   0   4  11      192.14      179.81      6.18 o
   1   4  11       89.46       88.74      6.37 o
   2   4  11       85.55       90.42      8.02 o
   3   4  11       39.52       33.62      7.22 o
   4   4  11       25.65       29.06     11.74 o
   5   4  11        1.21        0.49      9.19 o
   6   4  11       19.75       10.64     10.09 o
  -6   5  11        2.34        3.90      8.94 o
  -5   5  11        7.89       13.60      8.43 o
  -4   5  11       51.37       43.53      8.72 o
  -3   5  11       17.88       17.75      7.98 o
  -2   5  11       87.46       83.23      8.33 o
  -1   5  11      156.41      154.77      7.32 o
   0   5  11       13.82       12.68      4.76 o
   1   5  11        2.35        2.74      7.24 o
   2   5  11       32.74       32.92      7.56 o
   3   5  11       10.77       15.85      7.50 o
   4   5  11        7.87       17.33      9.92 o
   5   5  11        4.96        9.42     16.03 o
  -6   6  11       22.74       33.47     14.02 o
  -5   6  11       18.44       25.65      8.74 o
  -4   6  11       23.81       21.69      8.52 o
  -3   6  11      139.51      119.88      9.41 o
  -2   6  11       25.51       30.40      6.68 o
  -1   6  11       61.22       60.90      6.48 o
   0   6  11       10.56        8.30      8.13 o
   1   6  11       18.66       18.40     10.85 o
   2   6  11        2.68       -0.96     10.68 o
   3   6  11        0.45        6.51     10.33 o
   4   6  11       23.96       33.74     11.42 o
  -5   7  11       27.53       23.64     13.55 o
  -4   7  11        8.24       14.78      8.75 o
  -3   7  11        3.40        3.46      7.34 o
  -2   7  11        6.84       18.47      8.77 o
  -1   7  11        9.99       18.30      8.70 o
   0   7  11        7.33       12.20     10.92 o
   1   7  11       68.69       67.98     11.95 o
   2   7  11       22.68       33.34     11.68 o
   3   7  11       24.78       23.26     12.41 o
   4   7  11       27.15       50.46     17.83 o
  -4   8  11        6.81       10.72     14.13 o
  -3   8  11        1.12       10.90     12.54 o
  -2   8  11        1.03       10.46     12.47 o
  -1   8  11        3.95        6.87     11.61 o
   0   8  11       32.24       44.64     12.03 o
   1   8  11        7.72       19.08     12.56 o
  -8   0  12        9.50        8.15     13.55 o
  -7   0  12       34.11       32.46     13.86 o
  -6   0  12      371.44      363.98     18.95 o
  -5   0  12      284.28      276.22     12.35 o
  -4   0  12        8.61       17.23     14.90 o
  -3   0  12       53.57       62.46     14.37 o
  -2   0  12       69.96       70.34     14.01 o
  -1   0  12       66.29       59.81     13.56 o
   0   0  12      121.58      124.23     14.19 o
   1   0  12       36.65       42.39     12.16 o
   2   0  12       36.00       40.38     12.21 o
   3   0  12       19.37       21.05     11.54 o
   4   0  12       20.36       31.23      8.83 o
   5   0  12        1.42        7.45     12.83 o
   6   0  12        0.23        1.87     13.27 o
   7   0  12       18.89       23.12     14.01 o
  -8   1  12       43.52       53.00     10.91 o
  -7   1  12       37.04       37.42     10.05 o
  -6   1  12       10.53       22.52      8.90 o
  -5   1  12       87.13       94.86     10.22 o
  -4   1  12      151.01      153.47      9.23 o
  -3   1  12      240.24      242.24     12.20 o
  -2   1  12      129.61      132.92     10.50 o
  -1   1  12       68.67       72.07      9.75 o
   0   1  12       37.57       42.15      9.06 o
   1   1  12      160.92      156.92     10.33 o
   2   1  12        6.79       11.85      4.98 o
   3   1  12       34.52       39.57      6.71 o
   4   1  12       27.35       26.57      9.34 o
   5   1  12        4.38        7.74      7.65 o
   6   1  12       34.37       48.97      9.88 o
   7   1  12        2.23        7.56      9.81 o
  -8   2  12       13.79       15.31     10.17 o
  -7   2  12        7.10       12.95      9.83 o
  -6   2  12        0.42        5.44      7.76 o
  -5   2  12       29.59       24.46      8.36 o
  -4   2  12      104.86      110.90      9.29 o
  -3   2  12       46.43       46.28      6.59 o
  -2   2  12      268.64      270.36      8.92 o
  -1   2  12      379.38      386.33      9.67 o
   0   2  12      408.87      401.86      9.63 o
   1   2  12       88.45       88.35      5.98 o
   2   2  12       26.02       29.28      5.22 o
   3   2  12        4.67       12.81      9.36 o
   4   2  12      152.40      156.71     11.50 o
   5   2  12       66.24       71.11     10.34 o
   6   2  12       40.30       45.42      8.29 o
   7   2  12        0.25        9.26     14.77 o
  -7   3  12       24.06       27.76      8.83 o
  -6   3  12        1.35        2.06      8.45 o
  -5   3  12       41.93       39.61      8.81 o
  -4   3  12      119.75      126.52      9.27 o
  -3   3  12       32.07       34.80      5.66 o
  -2   3  12      140.59      133.56      6.86 o
  -1   3  12       53.11       54.09      7.78 o
   0   3  12      126.70      121.32      7.34 o
   1   3  12       36.48       34.95      5.29 o
   2   3  12      112.83      111.78      7.71 o
   3   3  12      139.64      129.73     10.74 o
   4   3  12       13.56       11.04      9.40 o
   5   3  12       17.96       19.85      9.75 o
   6   3  12       29.35       30.90     10.62 o
  -7   4  12       45.87       42.00      9.88 o
  -6   4  12       20.85       22.17      8.97 o
  -5   4  12       48.09       61.15      9.12 o
  -4   4  12        6.92       17.64      8.17 o
  -3   4  12        0.92        2.82      7.69 o
  -2   4  12       47.65       45.73      6.16 o
  -1   4  12        0.40        3.50      5.69 o
   0   4  12       77.80       86.68      5.52 o
   1   4  12      164.51      147.10     12.72 o
   2   4  12      161.84      163.37      8.77 o
   3   4  12       66.92       74.39      8.02 o
   4   4  12        0.40       10.05      9.75 o
   5   4  12       11.20       11.25      9.90 o
   6   4  12       10.12       15.49     15.67 o
  -7   5  12        2.94       -4.90     15.70 o
  -6   5  12        5.33       16.71      8.89 o
  -5   5  12        7.29       10.35      8.37 o
  -4   5  12       21.77       25.14      8.64 o
  -3   5  12       73.00       77.00      8.99 o
  -2   5  12       16.55       16.08      7.53 o
  -1   5  12       72.11       63.59      5.70 o
   0   5  12       65.44       56.43      5.51 o
   1   5  12       33.83       38.86      7.80 o
   2   5  12       11.38        5.70      7.62 o
   3   5  12       23.94       21.33      8.02 o
   4   5  12       20.20       23.49     10.26 o
   5   5  12        4.67       18.58     16.95 o
  -6   6  12       11.30       11.69     16.82 o
  -5   6  12       12.08        7.74      8.82 o
  -4   6  12        1.79        7.02      8.66 o
  -3   6  12       31.38       34.96      8.60 o
  -2   6  12       21.03       15.61      6.69 o
  -1   6  12        7.98        3.95      8.55 o
   0   6  12       26.89       24.17     10.66 o
   1   6  12        6.10        7.07     10.70 o
   2   6  12        8.91       14.06     10.72 o
   3   6  12        6.46        1.92     11.17 o
  -5   7  12       10.88       21.69     13.82 o
  -4   7  12       11.29       15.03      9.54 o
  -3   7  12        5.37        9.25      7.70 o
  -2   7  12        4.17        8.19      9.56 o
  -1   7  12        0.62        8.46      8.75 o
   0   7  12       34.84       39.16     11.73 o
   1   7  12       12.90       13.81     11.25 o
   2   7  12       46.45       54.68     12.51 o
   3   7  12        3.72        3.04     17.09 o
  -3   8  12        2.18       11.31     13.24 o
  -2   8  12       23.10       26.92     12.65 o
  -1   8  12        5.70       15.65     16.24 o
   0   8  12       13.15       34.17     17.34 o
  -8   0  13        0.84        6.31     13.96 o
  -7   0  13       50.88       45.94     14.18 o
  -6   0  13      274.57      272.12     18.40 o
  -5   0  13       41.07       37.40      9.80 o
  -4   0  13      400.15      380.35     20.06 o
  -3   0  13       80.23       86.30     15.45 o
  -2   0  13        9.04       22.49     13.20 o
  -1   0  13        0.87        6.54     13.95 o
   0   0  13       34.36       33.92     13.94 o
   1   0  13       34.35       32.22     13.21 o
   2   0  13      343.94      360.21     16.51 o
   3   0  13      142.38      145.67     12.91 o
   4   0  13      229.47      226.96     11.44 o
   5   0  13       45.66       50.32     14.02 o
   6   0  13        4.43       14.75     14.35 o
  -8   1  13       60.07       61.89     10.93 o
  -7   1  13       11.69       13.18      9.29 o
  -6   1  13       51.16       53.66      8.27 o
  -5   1  13      195.24      196.18     12.05 o
  -4   1  13      341.92      329.67     13.50 o
  -3   1  13      107.12      119.00     10.86 o
  -2   1  13      480.09      479.35     14.49 o
  -1   1  13      100.74      106.25     13.19 o
   0   1  13      491.63      499.55     13.71 o
   1   1  13       65.16       64.37      9.24 o
   2   1  13      225.45      216.83      8.80 o
   3   1  13        5.58       14.22      6.78 o
   4   1  13        4.94       10.65     14.20 o
   5   1  13        8.41       14.29      7.83 o
   6   1  13        5.48       11.30      9.64 o
  -8   2  13       11.73       11.53     15.78 o
  -7   2  13       24.33       15.72      9.78 o
  -6   2  13        5.95        5.89      7.82 o
  -5   2  13      111.92      110.08     11.04 o
  -4   2  13      139.69      154.29     13.93 o
  -3   2  13      391.02      365.37      9.74 o
  -2   2  13      824.98      798.49     12.64 o
  -1   2  13      264.73      260.58      9.46 o
   0   2  13        9.87       13.42      7.11 o
   1   2  13       45.06       47.74      5.59 o
   2   2  13        9.19        4.81      6.42 o
   3   2  13       24.33       24.82      9.75 o
   4   2  13       31.92       39.25      9.61 o
   5   2  13        6.95        9.99      9.72 o
   6   2  13       20.04       28.80      8.73 o
  -7   3  13       57.13       50.20      8.30 o
  -6   3  13      125.16      122.13     10.28 o
  -5   3  13       66.50       59.80      9.13 o
  -4   3  13      167.30      168.16      9.98 o
  -3   3  13      110.89      113.66      6.65 o
  -2   3  13       64.59       59.40      6.41 o
  -1   3  13      109.21      116.52      7.68 o
   0   3  13      246.14      232.47      8.47 o
   1   3  13      244.54      229.94      8.95 o
   2   3  13      121.55      112.90      7.99 o
   3   3  13       37.21       38.66     13.29 o
   4   3  13       13.76       13.88      9.56 o
   5   3  13        3.26       10.88     10.12 o
   6   3  13       10.69       19.53     15.29 o
  -7   4  13        5.31       -1.90     15.45 o
  -6   4  13       33.99       27.39      9.40 o
  -5   4  13        7.29       15.70      8.54 o
  -4   4  13        3.82        9.36      8.41 o
  -3   4  13       20.33       21.69      8.13 o
  -2   4  13       67.87       64.88      6.35 o
  -1   4  13      113.72      112.16      6.83 o
   0   4  13       62.20       55.92      5.50 o
   1   4  13       60.84       49.76      7.64 o
   2   4  13       30.23       45.05      7.79 o
   3   4  13       19.25       25.84      9.73 o
   4   4  13       63.58       61.10     10.64 o
   5   4  13        5.48        4.52     10.33 o
  -7   5  13        0.91       -0.30     17.08 o
  -6   5  13        9.77        9.07      9.50 o
  -5   5  13       19.50       20.91      8.95 o
  -4   5  13        0.88        8.52      8.36 o
  -3   5  13       13.52       10.75      8.46 o
  -2   5  13        3.43       10.01      7.88 o
  -1   5  13       18.39       12.06      5.48 o
   0   5  13       21.27       22.38      7.71 o
   1   5  13        2.67        4.45      7.51 o
   2   5  13       47.55       42.77      8.28 o
   3   5  13       10.48        6.99      9.94 o
   4   5  13       52.03       60.70     11.47 o
  -6   6  13        5.93        7.72     16.71 o
  -5   6  13       11.41       15.14      9.33 o
  -4   6  13       28.61       33.25      9.28 o
  -3   6  13       15.06       17.81      8.45 o
  -2   6  13       10.28       21.75      6.93 o
  -1   6  13       18.08       25.51      9.02 o
   0   6  13       16.25       26.85     10.87 o
   1   6  13        3.41        7.45     10.83 o
   2   6  13       21.40       29.14     11.05 o
   3   6  13        8.62       15.44     11.57 o
  -5   7  13        1.62        3.92     17.14 o
  -4   7  13        2.20        0.35      9.73 o
  -3   7  13        1.25        3.65      8.02 o
  -2   7  13        3.33        4.52      9.93 o
  -1   7  13        2.90        5.58     11.49 o
   0   7  13       15.04       20.96     11.89 o
   1   7  13        7.43       21.75     11.95 o
   2   7  13       14.49       20.61     16.72 o
   3   7  13        2.47       -8.89     16.92 o
  -7   0  14       23.23       21.22     14.44 o
  -6   0  14       90.54       96.00     15.39 o
  -5   0  14       36.42       24.30     15.49 o
  -4   0  14       10.08       12.98     14.23 o
  -3   0  14      200.32      197.80     16.76 o
  -2   0  14       12.86       17.73     13.53 o
  -1   0  14        9.90        7.51     14.78 o
   0   0  14     1097.75     1084.03     25.64 o
   1   0  14      133.13      155.35     15.51 o
   2   0  14      354.98      348.22     17.44 o
   3   0  14      142.27      136.08     13.65 o
   4   0  14        0.22       15.32     13.84 o
   5   0  14       12.76       22.05     14.86 o
   6   0  14        5.18        8.82     14.55 o
  -8   1  14        3.01       -0.45     14.83 o
  -7   1  14       12.83       13.72      9.94 o
  -6   1  14       21.50       25.53      8.39 o
  -5   1  14       29.06       17.44      9.96 o
  -4   1  14      285.28      286.76     13.34 o
  -3   1  14      297.70      299.13     14.17 o
  -2   1  14      302.01      295.70     13.04 o
  -1   1  14      200.51      204.07     11.36 o
   0   1  14      225.18      212.74     11.41 o
   1   1  14       50.14       61.26      9.37 o
   2   1  14      146.13      152.35      9.15 o
   3   1  14      162.91      165.25     11.39 o
   4   1  14      151.42      134.22     11.35 o
   5   1  14       66.95       74.99     10.94 o
   6   1  14       24.97       24.02     10.46 o
  -8   2  14        5.41        2.49     15.11 o
  -7   2  14       14.89       19.78      9.94 o
  -6   2  14       64.49       72.63     11.30 o
  -5   2  14       81.26       70.15     11.08 o
  -4   2  14       27.86       31.56      9.84 o
  -3   2  14       25.61       23.59      6.82 o
  -2   2  14      315.89      291.57      9.69 o
  -1   2  14       29.38       33.22      7.36 o
   0   2  14      157.04      155.55     10.63 o
   1   2  14       21.51       26.98      5.77 o
   2   2  14       54.36       57.47     10.31 o
   3   2  14       45.71       54.37     10.31 o
   4   2  14        4.17        8.01      9.98 o
   5   2  14       46.38       60.92     10.82 o
   6   2  14       24.83       44.40     15.92 o
  -7   3  14       15.12       14.01     11.24 o
  -6   3  14       38.03       31.23     10.60 o
  -5   3  14       11.08       15.60      8.67 o
  -4   3  14       36.96       38.48      8.82 o
  -3   3  14       24.60       31.52      9.41 o
  -2   3  14       22.06       24.98      8.55 o
  -1   3  14       12.01       15.70      7.03 o
   0   3  14       48.72       55.41      6.84 o
   1   3  14       10.03       18.13      6.86 o
   2   3  14       62.29       77.71     10.40 o
   3   3  14       39.16       39.60     10.26 o
   4   3  14        1.51       13.23      9.81 o
   5   3  14        0.19        0.28     10.34 o
   6   3  14        5.46        0.48     17.09 o
  -7   4  14        4.20       11.60     16.96 o
  -6   4  14        4.87       11.66      9.44 o
  -5   4  14       54.15       53.77      9.41 o
  -4   4  14       16.28       29.40      8.81 o
  -3   4  14        1.88        6.76      8.13 o
  -2   4  14       16.06       18.57      6.43 o
  -1   4  14       25.14       30.24      6.32 o
   0   4  14       12.48       16.42      7.38 o
   1   4  14       70.47       66.10      9.52 o
   2   4  14       46.78       43.62      7.88 o
   3   4  14       40.09       31.86     10.11 o
   4   4  14       48.49       60.67     11.09 o
   5   4  14       10.53       -0.01     16.67 o
  -6   5  14        2.53        4.14     15.93 o
  -5   5  14        5.25       11.85      8.91 o
  -4   5  14       16.21       19.19      8.96 o
  -3   5  14       28.05       17.29      8.47 o
  -2   5  14        3.85       12.51      8.15 o
  -1   5  14        4.20       11.13      5.61 o
   0   5  14       19.72       19.76      7.97 o
   1   5  14        5.99        6.24      7.61 o
   2   5  14        9.11        6.63      7.82 o
   3   5  14        5.75       13.10     10.30 o
  -5   6  14       14.58       22.70     10.61 o
  -4   6  14       13.61       22.43      9.23 o
  -3   6  14        2.21       10.72      8.91 o
  -2   6  14        4.89        5.23      7.34 o
  -1   6  14        9.72       11.09     11.41 o
   0   6  14        4.60       14.91     10.88 o
   1   6  14        0.73        8.64     11.10 o
   2   6  14        1.48       -1.56     11.29 o
  -4   7  14        3.09       -2.47     13.76 o
  -3   7  14        0.60       -3.10     12.51 o
  -2   7  14       20.65       32.57     13.00 o
  -1   7  14        1.82       12.57     11.91 o
   0   7  14        5.64       13.18     17.84 o
   1   7  14        0.40       -3.53     16.19 o
   2   7  14        3.05        8.55     16.38 o
  -7   0  15        2.50        8.23     14.26 o
  -6   0  15        1.98       12.82     13.60 o
  -5   0  15       11.22       21.62     15.19 o
  -4   0  15       19.94       11.08     14.52 o
  -3   0  15       18.08       30.11     14.18 o
  -2   0  15      145.32      135.73     15.68 o
  -1   0  15      511.38      468.00     20.53 o
   0   0  15      100.81       87.49     15.16 o
   1   0  15      185.38      160.50     16.37 o
   2   0  15        2.65       -1.20     12.08 o
   3   0  15       31.16       38.34     12.82 o
   4   0  15       40.31       60.60     14.92 o
   5   0  15        0.04        6.21     14.53 o
  -7   1  15       12.41       12.84     10.27 o
  -6   1  15       53.53       40.34      8.69 o
  -5   1  15       27.71       34.96     10.54 o
  -4   1  15       70.51       78.21     11.14 o
  -3   1  15       39.88       36.79     10.44 o
  -2   1  15       15.47       27.87     10.16 o
  -1   1  15      110.38      104.14     10.77 o
   0   1  15       31.10       20.22      9.28 o
   1   1  15      308.08      295.83     10.21 o
   2   1  15      183.89      168.51      8.87 o
   3   1  15       85.55       81.62     10.47 o
   4   1  15       33.42       31.55     10.16 o
   5   1  15       14.27        8.28     10.59 o
  -7   2  15       10.07        2.15     13.68 o
  -6   2  15        2.89        4.65     10.33 o
  -5   2  15       28.11       19.17     10.31 o
  -4   2  15       59.45       58.15     10.63 o
  -3   2  15      211.66      191.34      8.93 o
  -2   2  15      140.48      116.65      8.57 o
  -1   2  15       75.73       68.13      7.96 o
   0   2  15       10.97       14.59      7.02 o
   1   2  15       25.53       30.79      6.94 o
   2   2  15        3.08       10.64      9.71 o
   3   2  15       56.17       42.01     10.20 o
   4   2  15       31.41       39.09     10.64 o
   5   2  15       55.52       66.34     12.49 o
  -7   3  15        2.67       15.40     15.51 o
  -6   3  15       11.88       21.27     10.82 o
  -5   3  15       15.94        9.16     10.11 o
  -4   3  15        3.22        3.63      9.60 o
  -3   3  15        0.36        7.83      9.55 o
  -2   3  15       56.00       60.98      9.30 o
  -1   3  15       22.63       18.58      6.90 o
   0   3  15      194.43      183.29      9.02 o
   1   3  15       10.83       12.54      7.26 o
   2   3  15       28.94       33.36      9.97 o
   3   3  15       17.85       23.83     10.26 o
   4   3  15        0.81       -1.99     10.05 o
   5   3  15       15.33       13.55     16.51 o
  -6   4  15       25.94       40.05     16.89 o
  -5   4  15        2.02        8.23      8.83 o
  -4   4  15        1.50       12.44      8.69 o
  -3   4  15        4.18        7.32      8.50 o
  -2   4  15        6.01        9.51      6.97 o
  -1   4  15        8.45       11.75      7.26 o
   0   4  15       37.31       39.05      8.03 o
   1   4  15        3.61        6.86      7.51 o
   2   4  15       45.80       45.03     10.77 o
   3   4  15       21.07       25.25     10.30 o
   4   4  15       27.89       26.10     17.03 o
  -5   5  15       15.11       20.72      9.37 o
  -4   5  15        8.27       12.53      8.93 o
  -3   5  15       16.80       18.33      8.86 o
  -2   5  15        0.68        5.47      8.41 o
  -1   5  15        2.94        7.70      6.32 o
   0   5  15        1.03       10.39      7.76 o
   1   5  15       18.51       19.04      7.93 o
   2   5  15        0.33       -1.23     10.21 o
   3   5  15        1.14       -0.93     10.63 o
  -4   6  15        1.97       -0.97      9.10 o
  -3   6  15       15.00       22.04      9.41 o
  -2   6  15        2.51        8.49      9.47 o
  -1   6  15       29.92       33.78     11.81 o
   0   6  15        0.19        8.10     11.54 o
   1   6  15        1.36       13.07     11.87 o
  -3   7  15        6.47        9.44     20.43 o
   1   7  15        2.10       10.18     16.02 o
  -6   0  16        1.34        3.81     13.75 o
  -5   0  16        5.54       15.90     15.34 o
  -4   0  16       34.65       38.16     15.19 o
  -3   0  16        3.14        7.34     14.60 o
  -2   0  16       16.09       32.31     14.70 o
  -1   0  16        9.08       14.17     14.61 o
   0   0  16       10.95       26.11     13.79 o
   1   0  16        4.07        0.89     14.27 o
   2   0  16        0.41        0.10     13.67 o
   3   0  16       20.97       39.99     10.23 o
   4   0  16        2.18        6.22     14.40 o
  -6   1  16        4.81        5.12      8.35 o
  -5   1  16        4.01        9.40     10.29 o
  -4   1  16        7.74       11.41     10.53 o
  -3   1  16       70.93       74.30     10.91 o
  -2   1  16       26.89       19.36      9.92 o
  -1   1  16       79.57       80.43     10.78 o
   0   1  16       43.42       36.43      9.60 o
   1   1  16        3.21        8.20      7.45 o
   2   1  16        6.15       15.50      7.39 o
   3   1  16        1.37       15.70      9.80 o
   4   1  16        2.55       10.55     10.26 o
  -7   2  16        3.91        8.48     13.86 o
  -6   2  16       12.28       11.39     11.34 o
  -5   2  16        8.42       11.27     10.37 o
  -4   2  16        5.13        9.54      9.86 o
  -3   2  16        7.96        5.79      9.93 o
  -2   2  16        1.22        6.73      7.55 o
  -1   2  16       25.30       20.49      7.91 o
   0   2  16        9.81       12.15      7.29 o
   1   2  16       25.44       31.98     10.29 o
   2   2  16       30.21       25.75      9.99 o
   3   2  16       44.41       38.99     10.51 o
   4   2  16       24.49       29.17     10.39 o
  -6   3  16        7.66       18.56     17.14 o
  -5   3  16       33.94       39.08     11.02 o
  -4   3  16       34.67       18.71     10.36 o
  -3   3  16       90.45       74.39     10.88 o
  -2   3  16        0.20        7.24      8.61 o
  -1   3  16       62.79       57.52      9.30 o
   0   3  16       34.12       43.47     10.04 o
   1   3  16        4.92       13.99      9.61 o
   2   3  16       12.57       20.20      9.90 o
   3   3  16       13.31       18.24     10.40 o
   4   3  16        4.69        0.06     16.85 o
  -5   4  16        6.30       10.53     10.60 o
  -4   4  16       10.68       17.87     10.27 o
  -3   4  16       19.59       15.99     10.12 o
  -2   4  16        4.76       10.24      9.66 o
  -1   4  16       50.17       55.03      7.89 o
   0   4  16        8.26        4.29      7.45 o
   1   4  16       40.08       36.89     10.28 o
   2   4  16       19.36       28.52     10.34 o
   3   4  16        0.33        1.88     10.38 o
  -4   5  16        2.32       10.16      9.22 o
  -3   5  16        3.77        4.93      9.04 o
  -2   5  16        4.98       12.25      8.64 o
  -1   5  16        1.53        5.68      8.26 o
   0   5  16       10.52       15.12      8.41 o
   1   5  16       27.62       34.72      8.59 o
   2   5  16       19.86       21.11     10.61 o
  -4   6  16        5.81        2.07     14.04 o
  -3   6  16        4.24       -0.28     11.63 o
  -2   6  16        6.79       14.42     16.91 o
  -1   6  16       11.06       11.65     16.49 o
   0   6  16        0.73        1.43     15.06 o
   1   6  16        0.09       -1.83      9.63 o
  -6   0  17       19.11       27.20     14.54 o
  -5   0  17        1.45      -13.36     15.87 o
  -4   0  17        2.26        1.36     14.61 o
  -3   0  17        1.79        2.78     14.69 o
  -2   0  17        3.75       16.79     13.98 o
  -1   0  17       12.87       16.53     14.35 o
   0   0  17        0.31        5.80     15.01 o
   1   0  17       61.56       55.05     15.33 o
   2   0  17       43.53       50.37     14.04 o
   3   0  17        0.57       12.95     14.98 o
  -6   1  17        2.59        2.75      8.64 o
  -5   1  17        5.56       12.75     10.43 o
  -4   1  17        2.83       -0.97     10.98 o
  -3   1  17        6.52       14.44     10.52 o
  -2   1  17        6.91        3.77     11.52 o
  -1   1  17       17.22       25.55     10.63 o
   0   1  17        6.32       10.33      7.71 o
   1   1  17        2.15        8.14      7.81 o
   2   1  17        8.86       20.20     10.55 o
   3   1  17        5.47        4.10     10.12 o
  -5   2  17        2.41        8.14     10.66 o
  -4   2  17        4.55       11.40     10.48 o
  -3   2  17        1.77        7.84     10.29 o
  -2   2  17       15.11       17.74      8.23 o
  -1   2  17       84.76       78.33      8.51 o
   0   2  17       13.29       22.59      7.69 o
   1   2  17       22.05       18.42     10.24 o
   2   2  17        9.38       20.24     10.53 o
   3   2  17        3.43       12.28     10.49 o
   4   2  17       16.34       21.03     16.07 o
  -5   3  17        2.28       10.87     10.86 o
  -4   3  17        6.69       11.39     10.30 o
  -3   3  17        0.65        4.57     10.00 o
  -2   3  17        1.50       10.22      8.78 o
  -1   3  17        5.92       11.19      7.21 o
   0   3  17        6.37       16.27      9.89 o
   1   3  17       12.52       21.61      9.95 o
   2   3  17        7.77        8.68      9.95 o
   3   3  17        3.71        7.90     10.29 o
   4   3  17        2.76       10.16     17.18 o
  -4   4  17       10.79       21.26     10.80 o
  -3   4  17        5.58        4.92     10.72 o
  -2   4  17        0.54        3.04     10.21 o
  -1   4  17       12.41       13.27      7.64 o
   0   4  17        7.31       21.27      8.07 o
   1   4  17       19.21       26.76     10.18 o
   2   4  17       13.37       18.37     10.59 o
  -4   5  17        8.91       -2.87     13.80 o
  -3   5  17        2.04        9.77     14.02 o
  -2   5  17        1.64        7.59     10.48 o
  -1   5  17       19.54       25.84      8.76 o
   0   5  17        6.34       11.64      8.82 o
   1   5  17        8.73        7.02     13.15 o
  -3   6  17        8.94       18.94     12.00 o
  -1   6  17       12.47        5.75     17.67 o
   0   6  17        2.95        7.63     17.09 o
  -5   0  18        1.71        6.36     16.17 o
  -4   0  18       47.88       56.16     17.10 o
  -3   0  18       11.32       23.80     15.15 o
  -2   0  18       45.74       49.70     15.16 o
  -1   0  18       56.16       68.45     14.92 o
   0   0  18        1.15       10.50     14.51 o
   1   0  18       27.84       35.38     15.38 o
   2   0  18        3.45        6.89     14.52 o
   3   0  18        0.10        9.87     16.07 o
  -5   1  18        2.50       -1.01     10.96 o
  -4   1  18       35.93       42.88     11.76 o
  -3   1  18       14.92       13.43     10.47 o
  -2   1  18        0.02       11.27     10.17 o
  -1   1  18       14.75       26.75      8.39 o
   0   1  18       16.83       25.12      8.12 o
   1   1  18        7.40       13.92      8.27 o
   2   1  18        8.48       14.11     10.83 o
   3   1  18        7.46       14.93     16.08 o
  -4   2  18        7.54       20.79     10.83 o
  -3   2  18        7.73       14.40     10.65 o
  -2   2  18        7.81        8.53      7.78 o
  -1   2  18        2.48       12.13      8.16 o
   0   2  18        0.86        6.81     10.34 o
   1   2  18        3.64        9.33     10.38 o
   2   2  18       11.44       17.71     10.75 o
   3   2  18        1.40       -8.07     16.13 o
   4   2  18        7.49       22.80     16.42 o
  -4   3  18        0.38        3.50     10.44 o
  -3   3  18        0.64        0.98     10.11 o
  -2   3  18       11.68       12.07     17.32 o
  -1   3  18        2.75       11.03     10.16 o
   0   3  18        1.10        9.62      9.93 o
   1   3  18       12.36       21.31     10.16 o
   2   3  18        5.71       15.95     10.82 o
   3   3  18       22.03       28.77     16.60 o
  -4   4  18       17.18       22.70     14.32 o
  -3   4  18        4.24       10.95     13.23 o
  -2   4  18        5.08       11.64     11.17 o
  -1   4  18       17.38       21.86      8.22 o
   0   4  18       14.61       21.06     10.59 o
   1   4  18        8.24       11.69     10.40 o
  -3   5  18       22.87       39.98     15.54 o
  -2   5  18       34.50       45.33     14.83 o
  -1   5  18        6.02       10.90     16.94 o
   0   5  18        3.94        7.20     14.07 o
  -4   0  19       15.19       14.16     16.15 o
  -3   0  19        0.33       12.29     15.20 o
  -2   0  19        3.18        7.07     14.38 o
  -1   0  19        5.73        9.73     14.37 o
   0   0  19        0.16       -7.77     14.92 o
   1   0  19        5.47        9.30     15.32 o
   2   0  19        5.63       13.24     15.76 o
  -4   1  19       13.29       10.92     11.45 o
  -3   1  19        0.04       13.23     11.03 o
  -2   1  19       40.61       52.43      8.89 o
  -1   1  19       22.44       32.85      8.74 o
   0   1  19        5.49        9.00      8.29 o
   1   1  19        3.83       14.45     10.79 o
   2   1  19        4.52        7.21     17.12 o
  -4   2  19        1.59        8.99     14.28 o
  -3   2  19        2.65        7.58     12.73 o
  -2   2  19       14.43       14.30      8.48 o
  -1   2  19        4.94        9.63      8.46 o
   0   2  19       16.62       13.21     10.75 o
   1   2  19        8.10       15.19     11.02 o
   2   2  19       32.21       32.25     17.93 o
   3   2  19       17.53        1.47     18.01 o
  -3   3  19        5.99       24.06     14.09 o
  -2   3  19        0.31       26.17     17.98 o
  -1   3  19       31.26       27.00     10.87 o
   0   3  19       36.45       43.79     11.12 o
   1   3  19        5.05       13.58     10.79 o
  -3   4  19       47.21       70.65     15.97 o
  -2   4  19        3.17       11.17     14.82 o
  -1   4  19       15.62       30.16      9.83 o
   0   4  19       11.26       16.81     13.46 o
  -3   0  20       21.09       15.92     16.20 o
  -2   0  20       55.99       82.78     16.81 o
  -1   0  20        0.36       -0.94     15.06 o
   0   0  20       10.42        9.45     16.82 o
   1   0  20       26.92       23.89     16.59 o
  -3   1  20       16.39       17.46     12.29 o
  -2   1  20       27.93       41.69      9.14 o
  -1   1  20        7.24       14.73      9.17 o
   0   1  20        0.04        9.54      8.96 o
   1   1  20       10.44       18.19     17.77 o
   2   1  20        2.24        4.90     16.23 o
  -3   2  20        8.26       -2.29     15.13 o
  -2   2  20       12.59        8.41     11.47 o
  -1   2  20       20.19       23.68     11.42 o
   0   2  20       30.39       24.66     11.24 o
   1   2  20       21.41       13.69     17.54 o
  -1   3  20        2.23       11.09     13.71 o
   0   3  20       16.93       19.04     14.01 o
  -2   0  21       21.79       49.24     16.60 o
  -1   0  21        4.64       12.87     15.79 o
   0   0  21        0.22        5.72     16.21 o
  -2   1  21       16.54       32.83     17.61 o
  -1   1  21        1.04       10.09     11.10 o
   0   1  21       13.10       40.90     17.59 o
  -2   2  21        5.61       12.87     16.18 o
  -1   2  21       13.07        4.61     15.14 o
 
